# Supplementary material for: The Medaka Inbred Kiyosu-Karlsruhe (MIKK) panel
Source: Genome Biol. 2022 Feb 21;23:59. doi: 10.1186/s13059-022-02623-z (PMC8862526; doi:10.1186/s13059-022-02623-z)
Supplement: Supplementary file 1 — Additional file 1: Table S1. MIKK panel lines. Table setting out all MIKK panel lines and the specific analyses each was included in. [file 13059_2022_2623_MOESM1_ESM.xlsx]

## Sheet: Sheet1
Line number (N = 99)	Stable MIKK panel lines (N = 80)	Sibling line (N = 45 lines in 22 pairs/triplets; 32 stable lines in 16 pairs)	Included in MIKK Illumina callset (N = 98; 79 stable lines)	Replicated in MIKK Illumina callset (N = 4)	Included in MIKK ONT callset (N = 12; 9 stable lines)	Included in RNA-seq Illumina pilot (N = 50)	Included in MAF and LD analysis (N = 63)
4-1	Yes	Yes	Yes		Yes	Yes	Yes
4-2	Yes	Yes	Yes		Yes	Yes
5-1	Yes		Yes				Yes
7-1		Yes (in non-stable lines)	Yes		Yes
7-2	Yes	Yes (in non-stable lines)	Yes		Yes		Yes
8-2	Yes		Yes			Yes	Yes
10-1	Yes		Yes			Yes	Yes
11-1	Yes	Yes	Yes		Yes	Yes	Yes
11-2	Yes	Yes	Yes			Yes
13-2	Yes		Yes			Yes	Yes
14-1	Yes	Yes	Yes			Yes	Yes
14-2	Yes	Yes	Yes
15-1	Yes	Yes (in non-stable lines)	Yes			Yes	Yes
15-2		Yes (in non-stable lines)	Yes
17-1	Yes		Yes			Yes	Yes
18-2	Yes		Yes				Yes
20-1	Yes		Yes			Yes	Yes
21-2	Yes		Yes			Yes	Yes
22-1	Yes		Yes				Yes
23-1	Yes	Yes	Yes			Yes	Yes
23-2	Yes	Yes	Yes
25-1	Yes		Yes				Yes
29-1	Yes		Yes				Yes
30-1	Yes		Yes			Yes	Yes
31-2			Yes
32-2	Yes		Yes	Yes		Yes	Yes
33-1	Yes		Yes				Yes
34-2			Yes
38-2	Yes		Yes				Yes
39-1	Yes	Yes	Yes			Yes	Yes
39-2	Yes	Yes	Yes
40-1	Yes	Yes	Yes			Yes	Yes
40-2	Yes	Yes	Yes			Yes
42-1			Yes
43-2	Yes		Yes				Yes
47-1	Yes		Yes				Yes
49-1	Yes	Yes (in non-stable lines)	Yes			Yes	Yes
49-2		Yes (in non-stable lines)	Yes
50-2	Yes		Yes			Yes	Yes
51-2			Yes
53-2	Yes		Yes				Yes
55-2	Yes		Yes			Yes	Yes
56-1			Yes
58-2	Yes		Yes				Yes
59-1	Yes	Yes	Yes			Yes	Yes
59-2	Yes	Yes	Yes			Yes	Yes
60-1	Yes		Yes
61-1	Yes		Yes			Yes	Yes
62-2	Yes		Yes			Yes	Yes
66-1			Yes
68-1	Yes		Yes				Yes
69-1	Yes	Yes	Yes		Yes	Yes	Yes
69-2	Yes	Yes	Yes
70-2	Yes		Yes				Yes
71-1	Yes		Yes	Yes		Yes	Yes
72-1	Yes	Yes	Yes				Yes
72-2	Yes	Yes	Yes			Yes
75-1	Yes		Yes				Yes
79-2	Yes		Yes		Yes	Yes	Yes
80-1	Yes	Yes	Yes		Yes	Yes
80-2	Yes	Yes	Yes				Yes
84-2	Yes		Yes	Yes		Yes	Yes
89-1	Yes		Yes				Yes
91-1			Yes			Yes
94-1	Yes		Yes			Yes	Yes
95-1	Yes		Yes			Yes	Yes
104-1	Yes		Yes			Yes	Yes
106-1	Yes	Yes	Yes			Yes	Yes
106-2	Yes	Yes	Yes			Yes
107-2			Yes
110-2	Yes		Yes				Yes
117-1	Yes	Yes	Yes				Yes
117-2	Yes	Yes	Yes		Yes	Yes
121-2	Yes		Yes				Yes
123-2	Yes		Yes				Yes
125-1	Yes		Yes			Yes	Yes
127-2	Yes		Yes				Yes
129-1	Yes		Yes			Yes	Yes
130-2	Yes
131-1		Yes (non-stable line)	Yes		Yes
131-2	Yes	Yes	Yes				Yes
131-4	Yes	Yes	Yes
132-4-1	Yes	Yes	Yes			Yes	Yes
132-5	Yes	Yes	Yes			Yes
133_2			Yes			Yes
134-1	Yes	Yes (in non-stable lines)	Yes		Yes	Yes	Yes
134-2		Yes (in non-stable lines)	Yes		Yes
134-3		Yes (in non-stable lines)	Yes
135-1	Yes	Yes	Yes				Yes
135-2	Yes	Yes	Yes			Yes
136-2			Yes
137-4	Yes		Yes			Yes	Yes
138-1	Yes	Yes (in non-stable lines)	Yes				Yes
138-3		Yes (in non-stable lines)	Yes
139-4	Yes		Yes			Yes	Yes
140-1	Yes	Yes	Yes			Yes	Yes
140-3	Yes	Yes	Yes			Yes
141-3		Yes (in non-stable lines)	Yes	Yes		Yes
141-4		Yes (in non-stable lines)	Yes
Total	80	45	98	4	12	50	63
