# Supplementary material for: The Medaka Inbred Kiyosu-Karlsruhe (MIKK) panel
Source: Genome Biol. 2022 Feb 21;23:59. doi: 10.1186/s13059-022-02623-z (PMC8862526; doi:10.1186/s13059-022-02623-z)
Supplement: Supplementary file 3 — Additional file 3: Table S3. Fish imaging parameters. Table with MIKK panel morphometric data. [file 13059_2022_2623_MOESM3_ESM.xlsx]

## Sheet: Sheet1
nose_to_tail (pxls)	top_to_bottom (pxls)	fish_area (pxls)	eye_area	eye_diam	value_top	value_bot	abdominamal_reg	relative_size	caudal_reg	ab_caud_ratio	img_names	Numer of image	Line	Gender	Number of gender	View	Comment
2615.19	525	3393					3535	0.20075			IMG_0253.JPG
2317.54	525	2859					4158	0.226533			IMG_0254.JPG
2336.14	525	2854					4027	0.224729			IMG_0255.JPG
2328.86	525	1476760					4886	0.225432			IMG_0256.JPG
2384.28	400	2538550					3440	0.167765			IMG_0257.JPG
2465.45	333	2491048	1662	50	179	20	3477	0.135067			IMG_0258.JPG
2449.34	350	2413836	1321	47	157	20	3477	0.142895			IMG_0259.JPG
2407.37	350	2377887	988	35	169	20	3477	0.145387			IMG_0260.JPG
2930.29	525	54386					4902	0.179163			IMG_0261.JPG
2700.71	450	2832165	2410	57	133	35	1663	0.166623	274	6.06934	IMG_0262.JPG
1823.1	525	277083					3970	0.287971			IMG_0263.JPG
1868.84	525	2833					3952	0.280923			IMG_0264.JPG
1942.19	525	3066					3558	0.270314			IMG_0265.JPG
2446.91	500	2669485	2551	60	145	70	1473	0.20434	632	2.3307	IMG_0266.JPG
2489.24	500	2849325	2051	61	170	64	1343	0.200865	693	1.93795	IMG_0267.JPG
2875.07	533	1510781					3838	0.185387			IMG_0268.JPG
2701.17	450	2977058	873	35	83	107	4395	0.166595			IMG_0269.JPG
2331	475	2605714	277	20	135	70	1243	0.203775	628	1.9793	IMG_0270.JPG	IMG_0270	2021-02-04	Male	1	Lateral
2035.27	525	16954					3408	0.257951			IMG_0271.JPG	IMG_0271	2021-02-04	Male	1	Dorsal
2286.15	475	2383122	383	36	119	45	1200	0.207773	632	1.89873	IMG_0272.JPG	IMG_0272	2021-02-04	Female	1	Lateral
2037.31	525	2545					3502	0.257693			IMG_0273.JPG	IMG_0273	2021-02-04	Female	1	Dorsal
2346.55	475	2655447	1931	59	96	70	1104	0.202425	699	1.5794	IMG_0274.JPG	IMG_0274	2021-01-04	Male	1	Lateral
2317.54	525	3489					3633	0.226533			IMG_0275.JPG	IMG_0275	2021-01-04	Male	1	Dorsal
2742.03	500	3013411	2604	60	70	70	1469	0.182347	761	1.93035	IMG_0276.JPG	IMG_0276	2021-01-04	Female	1	Lateral
2545.27	525	573613					3821	0.206265			IMG_0277.JPG	IMG_0277	2021-01-04	Female	1	Dorsal
2322.24	400	2265539	953	33	120	47	1186	0.172247	815	1.45521	IMG_0278.JPG	IMG_0278	2021-02-07	Male	1	Lateral
2111.15	525	2765					3483	0.24868			IMG_0279.JPG	IMG_0279	2021-02-07	Male	1	Dorsal
2406.59	475	2625048	2081	53	140	55	1372	0.197375	696	1.97126	IMG_0280.JPG	IMG_0280	2021-02-07	Female	1	Lateral
2297.59	525	3242					3858	0.2285			IMG_0281.JPG	IMG_0281	2021-02-07	Female	1	Dorsal
2586	475	2717961	2059	49	145	31	1343	0.183681	815	1.64785	IMG_0282.JPG	IMG_0282	2021-01-05	Female	1	Lateral
2693.1	525	3316					3783	0.194943			IMG_0283.JPG	IMG_0283	2021-01-05	Female	1	Dorsal
2398	400	2435732	826	34	133	57	1242	0.166806	737	1.68521	IMG_0284.JPG	IMG_0284	2021-01-05	Male	1	Lateral
2337.93	525	3430					3765	0.224558			IMG_0285.JPG	IMG_0285	2021-01-05	Male	1	Dorsal
2684.35	375	2889238	1374	47	120	57	1364	0.139699	833	1.63745	IMG_0287.JPG	IMG_0287	2021-01-10	Male	1	Lateral
2683.6	375	2862057	1374	47	120	58	1358	0.139738	847	1.60331	IMG_0288.JPG	IMG_0288	2021-01-10	Male	1	Lateral	Same fish as IMG_0287
2628.62	450	2877930	1074	35	132	57	1311	0.171193	874	1.5	IMG_0289.JPG	IMG_0289	2021-01-10	Male	1	Lateral	Same fish as IMG_0287
2337.31	525	3343					3313	0.224617			IMG_0290.JPG	IMG_0290	2021-01-10	Male	1	Dorsal
2295.09	525	3481					3311	0.228749			IMG_0291.JPG	IMG_0291	2021-01-10	Male	1	Dorsal	Same fish as IMG_0290
2532.02	450	2707216	2872	61	107	57	1272	0.177724	852	1.49296	IMG_0292.JPG	IMG_0292	2021-01-10	Female	1	Lateral
2389.68	525	2784					3313	0.219695			IMG_0293.JPG	IMG_0293	2021-01-10	Female	1	Dorsal
2550.02	425	2911057	2279	61	130	32	1221	0.166666	866	1.40993	IMG_0294.JPG	IMG_0294	32-2	Male	1	Lateral
2407.19	525	2964					3183	0.218097			IMG_0295.JPG	IMG_0295	32-2	Male	1	Dorsal
2459.64	450	2648748	2019	59	121	20	1493	0.182954	660	2.26212	IMG_0296.JPG	IMG_0296	32-2	Female	1	Lateral
2485.03	525	3102					3352	0.211265			IMG_0297.JPG	IMG_0297	32-2	Female	1	Dorsal
2585.7	175	2964336	2180	59	82	59	1512	0.06768	608	2.48684	IMG_0298.JPG	IMG_0298	2021-01-17	Male	1	Lateral
2414.34	525	2952					3258	0.21745			IMG_0299.JPG	IMG_0299	2021-01-17	Male	1	Dorsal
2385.32	525	2893					3257	0.220096			IMG_0300.JPG	IMG_0300	2021-01-17	Male	1	Dorsal	Same fish as IMG_0299
2158.74	450	2250229	1263	60	145	20	3739	0.208455			IMG_0301.JPG	IMG_0301	2021-01-17	Female	1	Lateral
2130.43	525	2580					3671	0.246429			IMG_0302.JPG	IMG_0302	2021-01-17	Female	1	Dorsal
2550.1	350	2714051	534	35	107	83	1296	0.137249	890	1.45618	IMG_0303.JPG	IMG_0303	2021-01-11	Male	1	Lateral
2616.08	525	3273					3257	0.200682			IMG_0304.JPG	IMG_0304	2021-01-11	Male	1	Dorsal
2587.45	448	2586819	72	4	175	169	846	0.173144			IMG_0305.JPG	IMG_0305	2021-01-11	Female	1	Lateral
2467.55	525	2933					3521	0.212762			IMG_0306.JPG	IMG_0306	2021-01-11	Female	1	Dorsal
2361.19	450	2509014	1801	49	104	72	1381	0.190582	617	2.23825	IMG_0307.JPG	IMG_0307	43-2	Male	1	Lateral
2299.31	525	2933					3521	0.22833			IMG_0308.JPG	IMG_0308	43-2	Male	1	Dorsal
2288.01	400	2383394	2496	59	108	58	1290	0.174824	645	2	IMG_0309.JPG	IMG_0309	43-2	Female	1	Lateral
1886.17	525	2403					3296	0.278342			IMG_0310.JPG	IMG_0310	43-2	Female	1	Dorsal
2437.16	450	2643042	1936	59	146	20	1478	0.184641	493	2.99797	IMG_0311.JPG	IMG_0311	55-2	Male	1	Lateral
2393	525	3171					3352	0.21939			IMG_0312.JPG	IMG_0312	55-2	Male	1	Dorsal
1873.03	475	2001457	997	55	110	9	1056	0.2536	684	1.54386	IMG_0314.JPG	IMG_0314	55-2	Female	1	Lateral
1696.68	525	2023					3425	0.309428		inf	IMG_0315.JPG	IMG_0315	55-2	Female	1	Dorsal
2530.98	500	3051183	2538	72	96	80	1215	0.197552	834	1.45683	IMG_0316.JPG	IMG_0316	58-2	Male	1	Lateral
2393.01	525	3471					3258	0.219389			IMG_0317.JPG	IMG_0317	58-2	Male	1	Dorsal
2173.97	75	2180328	2052	55	96	49	1175	0.0344991	680	1.72794	IMG_0318.JPG	IMG_0318	58-2	Female	1	Lateral
1758.31	525	1334					2864	0.298583			IMG_0319.JPG	IMG_0319	58-2	Female	1	Dorsal
2419.11	425	2459622	2651	59	118	46	1186	0.175684	760	1.56053	IMG_0320.JPG	IMG_0320	69-2	Male	1	Lateral
2466.16	525	3133					3238	0.212882			IMG_0321.JPG	IMG_0321	69-2	Male	1	Dorsal
2349.53	500	2697210	2929	62	106	57	1196	0.212809	766	1.56136	IMG_0322.JPG	IMG_0322	69-2	Female	1	Lateral
2315.54	525	3545					3257	0.226729			IMG_0323.JPG	IMG_0323	69-2	Female	1	Dorsal
2403.75	425	2593349	3090	71	70	34	1258	0.176807	763	1.64875	IMG_0324.JPG	IMG_0324	69-1	Male	1	Lateral
2488.97	525	2955					3465	0.210931			IMG_0325.JPG	IMG_0325	69-1	Male	1	Dorsal
2492.42	473	2705006	2472	72	133	45	1364	0.189775	778	1.75321	IMG_0326.JPG	IMG_0326	69-1	Female	1	Lateral
2409.36	525	3363					3296	0.2179			IMG_0327.JPG	IMG_0327	69-1	Female	1	Dorsal
2567.06	450	2612538	1292	47	108	45	1290	0.175298	804	1.60448	IMG_0328.JPG	IMG_0328	72-1	Male	1	Lateral
2259.2	525	2801					3688	0.232383			IMG_0329.JPG	IMG_0329	72-1	Male	1	Dorsal
2343.2	425	2347584	1707	47	96	56	1336	0.181376	732	1.82514	IMG_0330.JPG	IMG_0330	72-1	Female	1	Lateral
2204	525	2760					3333	0.238203			IMG_0331.JPG	IMG_0331	72-1	Female	1	Dorsal
2413	425	2481859	1902	71	120	34	1345	0.176129	804	1.67289	IMG_0332.JPG	IMG_0332	72-1	Female	2	Lateral
2353.64	525	2813					3539	0.223058			IMG_0333.JPG	IMG_0333	72-1	Female	2	Dorsal
2493	400	2541464	2851	61	107	57	1243	0.160449	799	1.55569	IMG_0334.JPG	IMG_0334	79-2	Male	1	Lateral
2336.36	525	2562					3708	0.224708			IMG_0335.JPG	IMG_0335	79-2	Male	1	Dorsal
2076.35	449	2076902	2118	59	107	59	1148	0.216244	675	1.70074	IMG_0336.JPG	IMG_0336	79-2	Female	1	Lateral
1885.7	525	2277					3783	0.278412			IMG_0337.JPG	IMG_0337	79-2	Female	1	Dorsal
2363.58	400	2238652	1635	47	145	33	3851	0.169235			IMG_0338.JPG	IMG_0338	79-2	Female	2	Lateral
1978.26	525	2264					3840	0.265385			IMG_0339.JPG	IMG_0339	79-2	Female	2	Dorsal
2308.33	400	2346838	1951	60	107	32	1221	0.173285	771	1.58366	IMG_0340.JPG	IMG_0340	55-2	Female	2	Lateral
2147.67	525	2705					3481	0.244451			IMG_0341.JPG	IMG_0341	55-2	Female	2	Dorsal
1988.62	452	2013678	1516	47	96	57	1190	0.227294	465	2.55914	IMG_0342.JPG	IMG_0342	43-2	Female	2	Lateral
2019.39	525	3111					3971	0.259979			IMG_0343.JPG	IMG_0343	43-2	Female	2	Dorsal
2150.13	298	2029605	1375	46	84	69	1093	0.138596	754	1.4496	IMG_0344.JPG	IMG_0344	58-2	Female	2	Lateral
2108.6	525	2749					3783	0.248981			IMG_0345.JPG	IMG_0345	58-2	Female	2	Dorsal
2323.58	475	2377258	1693	46	33	146	1203	0.204426	749	1.60614	IMG_0346.JPG	IMG_0346	69-2	Female	2	Lateral
2147.54	525	2857					3558	0.244466			IMG_0347.JPG	IMG_0347	69-2	Female	2	Dorsal
2337.53	423	2312994	1950	57	108	35	1261	0.18096	726	1.73691	IMG_0348.JPG	IMG_0348	69-1	Female	2	Lateral
2315.48	525	2565					3781	0.226735			IMG_0349.JPG	IMG_0349	69-1	Female	2	Dorsal
2139.37	400	2073485	1559	49	59	92	4395	0.186971			IMG_0350.JPG	IMG_0350	2021-01-11	Female	2	Lateral
1873.18	525	1236218					3776	0.280272			IMG_0352.JPG	IMG_0352	2021-01-17	Female	2	Lateral
1793.57	525	2083					3858	0.292712			IMG_0353.JPG	IMG_0353	2021-01-17	Female	2	Dorsal	The pictures (IMG_0350/IMG_0352/IMG_0353/IMG_0354) were not in the right order, so the respective dorsal image was deduced through mesuring the length of the fish with a scale and comparing it to the lateral view.
2074	525	2919					4102	0.253134			IMG_0354.JPG	IMG_0354	2021-01-11	Female	2	Dorsal	The pictures (IMG_0350/IMG_0352/IMG_0353/IMG_0354) were not in the right order, so the respective dorsal image was deduced through mesuring the length of the fish with a scale and comparing it to the lateral view.
2024.14	350	1650348	538	33	96	21	1028	0.172913	740	1.38919	IMG_0355.JPG	IMG_0355	32-2	Female	2	Lateral
2071.55	525	2762					4136	0.253434			IMG_0356.JPG	IMG_0356	32-2	Female	2	Dorsal
2208.24	375	2080221	653	36	107	57	1147	0.169818	711	1.61322	IMG_0357.JPG	IMG_0357	2021-01-10	Female	2	Lateral
2224.14	525	2801					4252	0.236046			IMG_0358.JPG	IMG_0358	2021-01-10	Female	2	Dorsal
2297.22	448	2444457	1712	48	96	31	1092	0.195018	717	1.52301	IMG_0359.JPG	IMG_0359	80-2	Male	1	Lateral
2091.12	525	2787					3988	0.251062			IMG_0360.JPG	IMG_0360	80-2	Male	1	Dorsal
1555.81	100	564106	2610	60	1931		772	0.0642753	500	1.544	IMG_0361.JPG	IMG_0361	80-2	Female	1	Lateral
2072.65	525	2568					3858	0.253299			IMG_0362.JPG	IMG_0362	80-2	Female	1	Dorsal
2505.6	425	2491939	1649	48	95	32	1296	0.16962	829	1.56333	IMG_0364.JPG	IMG_0364	80-2	Female	2	Lateral
2095.61	525	3117					3952	0.250523			IMG_0365.JPG	IMG_0365	80-2	Female	2	Dorsal
2059.15	375	1892211	751	34	143	20	1061	0.182114	681	1.558	IMG_0366.JPG	IMG_0366	84-2	Male	1	Lateral
1866.13	525	2269					3988	0.281331			IMG_0367.JPG	IMG_0367	84-2	Male	1	Dorsal
2472.14	350	2141131	769	34	144	21	1349	0.141578	704	1.91619	IMG_0368.JPG	IMG_0368	84-2	Female	1	Lateral
2447.09	525	3639					4046	0.214541			IMG_0369.JPG	IMG_0369	84-2	Female	1	Dorsal
2510.11	399	2447007	1478	45	109	46	1314	0.158957	819	1.6044	IMG_0370.JPG	IMG_0370	84-2	Female	2	Lateral
2483.09	525	3444					4083	0.21143			IMG_0372.JPG	IMG_0372	84-2	Female	2	Dorsal
2906.76	475	3689184	2390	71	96	81	1450	0.163412	889	1.63105	IMG_0373.JPG	IMG_0373	89-1	Male	1	Lateral
2784.04	525	3676					3725	0.188575			IMG_0374.JPG	IMG_0374	89-1	Male	1	Dorsal
2587.12	475	2882450	1982	61	132	7	1384	0.183602	790	1.7519	IMG_0375.JPG	IMG_0375	89-1	Female	1	Lateral
2506.15	525	3172					3858	0.209484			IMG_0376.JPG	IMG_0376	89-1	Female	1	Dorsal
2342.51	423	2436853	1937	47	95	32	1202	0.180575	715	1.68112	IMG_0378.JPG	IMG_0378	89-1	Female	2	Lateral
2261.35	525	3021					3688	0.232163			IMG_0379.JPG	IMG_0379	89-1	Female	2	Dorsal
2492.39	425	2799524	1988	56	95	49	1233	0.170519	834	1.47842	IMG_0380.JPG	IMG_0380	94-1	Male	1	Lateral
2562.04	525	3740					4421	0.204915			IMG_0381.JPG	IMG_0381	94-1	Male	1	Dorsal
1875.34	300	1645914	1829	58	85	33	1046	0.159971	618	1.69256	IMG_0382.JPG	IMG_0382	94-1	Female	1	Lateral
1922.76	525	2862					3746	0.273045			IMG_0383.JPG	IMG_0383	94-1	Female	1	Dorsal
2534.38	425	2679008	2527	61	82	57	1308	0.167694	882	1.48299	IMG_0384.JPG	IMG_0384	94-1	Female	2	Lateral
2542.97	525	3032					3990	0.206452			IMG_0386.JPG	IMG_0386	94-1	Female	2	Dorsal
2455.13	448	2558776	1576	47	96	57	1243	0.182475	812	1.53079	IMG_0387.JPG	IMG_0387	95-1	Male	1	Lateral
2429.12	525	2910					3858	0.216128			IMG_0388.JPG	IMG_0388	95-1	Male	1	Dorsal
2529.08	400	2605605	950	47	95	33	1365	0.15816	740	1.84459	IMG_0390.JPG	IMG_0390	95-1	Female	1	Lateral
2539.01	525	2938					4214	0.206774			IMG_0391.JPG	IMG_0391	95-1	Female	1	Dorsal
2606.08	450	2783887	1324	47	81	46	1296	0.172673	862	1.50348	IMG_0392.JPG	IMG_0392	95-1	Female	2	Lateral
2298.14	525	2851					4008	0.228446			IMG_0393.JPG	IMG_0393	95-1	Female	2	Dorsal
2644.89	500	3220870	2701	60	95	45	1328	0.189044	830	1.6	IMG_0394.JPG	IMG_0394	106-2	Male	1	Lateral
2672	525	3497					4233	0.196482			IMG_0395.JPG	IMG_0395	106-2	Male	1	Dorsal
2699.13	600	3408999	1691	55	107	38	1383	0.222294	854	1.61944	IMG_0397.JPG	IMG_0397	106-2	Female	1	Lateral
2599.92	525	3212					4233	0.201929			IMG_0398.JPG	IMG_0398	106-2	Female	1	Dorsal
2391	525	2701771	484	34	120	70	1259	0.219573	770	1.63506	IMG_0401.JPG	IMG_0401	106-2	Female	2	Lateral
2243.01	525	3264					4271	0.234061			IMG_0402.JPG	IMG_0402	106-2	Female	2	Dorsal
2606.1	425	2928222	2164	59	134	82	1350	0.163079	847	1.59386	IMG_0405.JPG	IMG_0405	117-1	Male	1	Lateral
2500.23	525	3014					4136	0.209981			IMG_0406.JPG	IMG_0406	117-1	Male	1	Dorsal
2360.53	400	2356942	1965	59	145	19	1263	0.169454	792	1.5947	IMG_0407.JPG	IMG_0407	117-1	Female	1	Lateral
2169.17	525	3530					4046	0.242028			IMG_0408.JPG	IMG_0408	117-1	Female	1	Dorsal
2237	350	1977970	1303	48	132	20	4390	0.15646			IMG_0409.JPG	IMG_0409	117-1	Female	2	Lateral
2242.14	525	2997					4008	0.234151			IMG_0410.JPG	IMG_0410	117-1	Female	2	Dorsal
2604.12	350	2761747	774	30	123	47	1280	0.134402	825	1.55152	IMG_0412.JPG	IMG_0412	135-1	Male	1	Lateral
2617	525	3444					4177	0.200611			IMG_0413.JPG	IMG_0413	135-1	Male	1	Dorsal
2700.28	425	2821853	2417	60	120	45	1402	0.157391	812	1.7266	IMG_0416.JPG	IMG_0416	135-1	Female	1	Lateral
2619.98	525	3601					4308	0.200383			IMG_0417.JPG	IMG_0417	135-1	Female	1	Dorsal
2078.15	350	1835970	1608	47	133	20	1171	0.168419	644	1.81832	IMG_0418.JPG	IMG_0418	135-1	Female	2	Lateral
1942.7	525	2648					3970	0.270243			IMG_0419.JPG	IMG_0419	135-1	Female	2	Dorsal
2400.17	350	2194496	1349	47	133	45	1267	0.145823	708	1.78955	IMG_0422.JPG	IMG_0422	137-4	Male	1	Lateral
2505.21	525	3239					4027	0.209563			IMG_0423.JPG	IMG_0423	137-4	Male	1	Dorsal
2511	425	2423629	2345	60	144	20	1352	0.169255	781	1.73111	IMG_0424.JPG	IMG_0424	137-4	Female	1	Lateral
2429.16	525	2808					4158	0.216124			IMG_0425.JPG	IMG_0425	137-4	Female	1	Dorsal
2062.18	350	1781101	947	35	103	20	1080	0.169724	650	1.66154	IMG_0427.JPG	IMG_0427	137-4	Female	2	Lateral
2048.01	525	3074					4027	0.256346			IMG_0428.JPG	IMG_0428	137-4	Female	2	Dorsal
2244.53	325	1947227	511	35	145	20	4147	0.144796			IMG_0429.JPG	IMG_0429	0132-4-1	Male	1	Lateral
2185.62	525	2896					3971	0.240207			IMG_0430.JPG	IMG_0430	0132-4-1	Male	1	Dorsal
2567	350	2460383	1107	34	145	46	1385	0.136346	738	1.87669	IMG_0431.JPG	IMG_0431	0132-4-1	Female	1	Lateral
2521.27	525	3057					4136	0.208228			IMG_0432.JPG	IMG_0432	0132-4-1	Female	1	Dorsal
2456.15	450	2602367	2112	51	139	35	1307	0.183214	779	1.67779	IMG_0433.JPG	IMG_0433	0132-4-1	Female	2	Lateral
2354	525	3268					4082	0.223024			IMG_0434.JPG	IMG_0434	0132-4-1	Female	2	Dorsal
2718.14	523	3384281	1618	51	129	68	1391	0.192411	827	1.68198	IMG_0436.JPG	IMG_0436	2021-02-11	Male	1	Lateral
2651.63	525	3774					4139	0.197991			IMG_0437.JPG	IMG_0437	2021-02-11	Male	1	Dorsal
2570.94	500	2982157	2270	60	81	58	1342	0.194481	773	1.73609	IMG_0438.JPG	IMG_0438	2021-02-11	Female	1	Lateral
2522.08	525	2914					3971	0.208162			IMG_0439.JPG	IMG_0439	2021-02-11	Female	1	Dorsal
2568.91	500	2656105	1600	47	144	58	1287	0.194635	814	1.58108	IMG_0440.JPG	IMG_0440	2021-02-11	Female	2	Lateral
2508.17	525	3359					4083	0.209316			IMG_0441.JPG	IMG_0441	2021-02-11	Female	2	Dorsal
2684.64	575	3430497	2858	57	122	46	1369	0.214181	786	1.74173	IMG_0442.JPG	IMG_0442	2021-02-13	Male	1	Lateral
2613.01	525	3301					4173	0.200918			IMG_0443.JPG	IMG_0443	2021-02-13	Male	1	Dorsal
2387.64	500	2762345	2229	61	131	58	1337	0.209411	759	1.76153	IMG_0444.JPG	IMG_0444	2021-02-13	Female	1	Lateral
2389.53	525	2912					3725	0.219708			IMG_0446.JPG	IMG_0446	2021-02-13	Female	1	Dorsal
2662.11	475	2828921	1654	59	119	45	1436	0.17843	772	1.8601	IMG_0447.JPG	IMG_0447	2021-02-13	Female	2	Lateral
2541.17	525	2961					4308	0.206598			IMG_0448.JPG	IMG_0448	2021-02-13	Female	2	Dorsal
2364.76	375	2549541	1413	56	86	33	1139	0.158578	750	1.51867	IMG_0450.JPG	IMG_0450	2021-01-15	Male	1	Lateral
2302.34	525	3547					3746	0.228029			IMG_0451.JPG	IMG_0451	2021-01-15	Male	1	Dorsal
2608.32	450	2696232	1814	59	108	57	1352	0.172525	774	1.74677	IMG_0452.JPG	IMG_0452	2021-01-15	Female	1	Lateral
2560.72	525	3039					4232	0.20502			IMG_0453.JPG	IMG_0453	2021-01-15	Female	1	Dorsal
2514.06	474	2629869	1541	60	83	57	1313	0.18854	735	1.78639	IMG_0454.JPG	IMG_0454	2021-01-15	Female	2	Lateral
2410	525	3392					4252	0.217842			IMG_0455.JPG	IMG_0455	2021-01-15	Female	2	Dorsal
2587.15	473	2999064	2078	60	132	58	1263	0.182827	833	1.51621	IMG_0457.JPG	IMG_0457	2021-02-21	Male	1	Lateral
2504.54	525	3347					4027	0.209619			IMG_0458.JPG	IMG_0458	2021-02-21	Male	1	Dorsal
2549.85	450	2702475	2004	58	95	72	1305	0.176481	861	1.51568	IMG_0460.JPG	IMG_0460	2021-02-21	Female	1	Lateral
2543.12	525	3460					4121	0.206439			IMG_0461.JPG	IMG_0461	2021-02-21	Female	1	Dorsal
2720.87	475	3011298	3202	72	132	46	1440	0.174576	872	1.65138	IMG_0462.JPG	IMG_0462	2021-02-21	Female	2	Lateral
2768.08	525	3559					4252	0.189662			IMG_0463.JPG	IMG_0463	2021-02-21	Female	2	Dorsal
2885	500	3416887	2815	71	96	56	1401	0.17331	937	1.4952	IMG_0465.JPG	IMG_0465	2021-01-25	Male	1	Lateral
2768.07	525	3717					4233	0.189663			IMG_0467.JPG	IMG_0467	2021-01-25	Male	1	Dorsal
2809.95	550	3430617	2095	59	145	70	1475	0.195733	849	1.73734	IMG_0469.JPG	IMG_0469	2021-01-25	Female	1	Lateral
2636.15	525	3465					4063	0.199154			IMG_0470.JPG	IMG_0470	2021-01-25	Female	1	Dorsal
2525.12	475	2685498	1727	59	108	58	1370	0.18811	722	1.89751	IMG_0471.JPG	IMG_0471	2021-01-25	Female	2	Lateral
2261.13	525	3010					4008	0.232185			IMG_0472.JPG	IMG_0472	2021-01-25	Female	2	Dorsal
2700.16	500	3094141	1683	49	170	56	1324	0.185174	912	1.45175	IMG_0473.JPG	IMG_0473	2021-01-29	Male	1	Lateral
2558.93	525	3120					4196	0.205164			IMG_0474.JPG	IMG_0474	2021-01-29	Male	1	Dorsal
2436.1	425	2376660	2536	68	121	36	4583	0.174459			IMG_0477.JPG	IMG_0477	2021-01-29	Female	1	Lateral
2356.01	525	3345					3896	0.222834			IMG_0478.JPG	IMG_0478	2021-01-29	Female	1	Dorsal
2176.44	399	2035618	1663	58	108	58	1221	0.183327	619	1.97254	IMG_0480.JPG	IMG_0480	2021-01-29	Female	2	Lateral
2280.57	525	2716					3858	0.230206			IMG_0482.JPG	IMG_0482	2021-01-29	Female	2	Dorsal
2474.14	400	2558352	1744	59	120	70	1244	0.161673	836	1.48804	IMG_0483.JPG	IMG_0483	2021-01-30	Male	1	Lateral
2393.13	525	3388					4121	0.219378			IMG_0485.JPG	IMG_0485	2021-01-30	Male	1	Dorsal
2305.25	400	2361110	1837	58	147	45	1198	0.173517	784	1.52806	IMG_0486.JPG	IMG_0486	2021-01-30	Female	1	Lateral
2274	525	2910					4210	0.23087			IMG_0487.JPG	IMG_0487	2021-01-30	Female	1	Dorsal
2343.13	425	2335203	2554	59	145	46	1291	0.181381	693	1.86291	IMG_0490.JPG	IMG_0490	2021-01-30	Female	2	Lateral
2110.19	525	2359					4027	0.248793			IMG_0491.JPG	IMG_0491	2021-01-30	Female	2	Dorsal
2286.66	425	2440325	1438	47	82	96	1087	0.18586	748	1.45321	IMG_0493.JPG	IMG_0493	33-1	Male	1	Lateral
2203.1	525	3365					3875	0.238301			IMG_0494.JPG	IMG_0494	33-1	Male	1	Dorsal
2038.17	450	2020591	716	25	104	47	1181	0.220787	569	2.07557	IMG_0496.JPG	IMG_0496	33-1	Female	1	Lateral
2055.58	525	3002					4121	0.255402			IMG_0497.JPG	IMG_0497	33-1	Female	1	Dorsal
2324.19	448	2296711	2029	47	107	46	1215	0.192755	675	1.8	IMG_0498.JPG	IMG_0498	33-1	Female	2	Lateral
2089.46	525	2998					3952	0.251261			IMG_0499.JPG	IMG_0499	33-1	Female	2	Dorsal
2080	400	2076225	932	34	121	45	993	0.192308	736	1.34918	IMG_0500.JPG	IMG_0500	38-2	Male	1	Lateral
2017.52	525	2645					3821	0.26022			IMG_0501.JPG	IMG_0501	38-2	Male	1	Dorsal
2272.12	450	2229122	1317	47	108	45	1236	0.198053	719	1.71905	IMG_0502.JPG	IMG_0502	38-2	Female	1	Lateral
2186.55	525	2565					4027	0.240104			IMG_0503.JPG	IMG_0503	38-2	Female	1	Dorsal
2513.03	500	2736034	2312	72	133	45	1405	0.198963	745	1.88591	IMG_0504.JPG	IMG_0504	38-2	Female	2	Lateral
2258.92	525	2857					3927	0.232412			IMG_0505.JPG	IMG_0505	38-2	Female	2	Dorsal
2416.52	500	2692129	1617	56	121	48	1138	0.206909	855	1.33099	IMG_0507.JPG	IMG_0507	39-1	Male	1	Lateral
2374.22	525	3355					4233	0.221126			IMG_0508.JPG	IMG_0508	39-1	Male	1	Dorsal
2423.07	500	2658045	2234	57	108	60	1195	0.20635	831	1.43803	IMG_0509.JPG	IMG_0509	39-1	Male	1	Lateral	Same fish as IMG_0507
2412.51	525	2958					4308	0.217616			IMG_0510.JPG	IMG_0510	39-1	Male	1	Dorsal	Same fish as IMG_0508
2506.12	475	2713912	2655	58	109	57	1330	0.189536	739	1.79973	IMG_0511.JPG	IMG_0511	39-1	Female	1	Lateral
2367.42	525	3218					4094	0.22176			IMG_0512.JPG	IMG_0512	39-1	Female	1	Dorsal
2811.12	575	3575452	2530	60	120	45	1440	0.204545	894	1.61074	IMG_0513.JPG	IMG_0513	39-1	Female	2	Lateral
2804.5	525	163625					4158	0.187199			IMG_0514.JPG	IMG_0514	39-1	Female	2	Dorsal
2177.76	400	2214955	856	32	58	160	1178	0.183675	493	2.38945	IMG_0515.JPG	IMG_0515	40-1	Male	1	Lateral
2036	525	2431					4083	0.257859			IMG_0516.JPG	IMG_0516	40-1	Male	1	Dorsal
2361.53	450	2562531	3095	62	107	54	1326	0.190554	609	2.17734	IMG_0518.JPG	IMG_0518	40-1	Female	1	Lateral
2297.18	525	3634					4008	0.228541			IMG_0520.JPG	IMG_0520	40-1	Female	1	Dorsal
2306.59	400	2333494	2587	71	159	67	4040	0.173416			IMG_0522.JPG	IMG_0522	40-1	Female	2	Lateral
2245.48	525	2765					3708	0.233803			IMG_0523.JPG	IMG_0523	40-1	Female	2	Dorsal
2416	500	2928237	2544	58	147	45	1424	0.206954	738	1.92954	IMG_0524.JPG	IMG_0524	40-2	Male	1	Lateral
2413.13	525	3200					4365	0.217559			IMG_0525.JPG	IMG_0525	40-2	Male	1	Dorsal
2575.12	450	2822848	2856	73	120	57	1365	0.174749	833	1.63866	IMG_0527.JPG	IMG_0527	40-2	Female	1	Lateral
2507.07	525	3396					3783	0.209408			IMG_0528.JPG	IMG_0528	40-2	Female	1	Dorsal
2567.49	475	2880636	3210	72	133	45	1396	0.185006	868	1.60829	IMG_0530.JPG	IMG_0530	40-2	Female	2	Lateral
2505.42	525	3400					4046	0.209546			IMG_0532.JPG	IMG_0532	40-2	Female	2	Dorsal
2770.01	549	3658749	2819	63	154	58	1375	0.198194	844	1.62915	IMG_0533.JPG	IMG_0533	47-1	Male	1	Lateral
2636.13	525	3224					3783	0.199156			IMG_0534.JPG	IMG_0534	47-1	Male	1	Dorsal
2433.01	550	3069930	2652	59	136	55	1364	0.226057	723	1.88658	IMG_0535.JPG	IMG_0535	47-1	Female	1	Lateral
2452.29	525	3203					4046	0.214086			IMG_0536.JPG	IMG_0536	47-1	Female	1	Dorsal
2785	550	3432668	3134	67	108	75	1463	0.197486	848	1.72524	IMG_0537.JPG	IMG_0537	47-1	Female	2	Lateral
2822.08	525	48625					4400	0.186033			IMG_0538.JPG	IMG_0538	47-1	Female	2	Dorsal
3075.26	550	3441764	3156	71	59	70	2037	0.178847	479	4.25261	IMG_0539.JPG	IMG_0539	49-1	Male	1	Lateral
2916.38	525	3805					4252	0.180018			IMG_0541.JPG	IMG_0541	49-1	Male	1	Dorsal
2398.96	425	2355567	1473	45	160	45	1203	0.17716	871	1.38117	IMG_0542.JPG	IMG_0542	49-1	Female	1	Lateral
2433.26	525	2803					4083	0.21576			IMG_0543.JPG	IMG_0543	49-1	Female	1	Dorsal
2755.45	450	3082538	2205	60	170	70	1374	0.163312	906	1.51656	IMG_0546.JPG	IMG_0546	49-1	Female	2	Lateral
2637.93	525	3550					4233	0.199019			IMG_0548.JPG	IMG_0548	49-1	Female	2	Dorsal
2681.99	475	3093766	2539	59	119	21	1277	0.177107	837	1.52569	IMG_0550.JPG	IMG_0550	50-2	Male	1	Lateral
2655.45	525	4049					4271	0.197706			IMG_0552.JPG	IMG_0552	50-2	Male	1	Dorsal
2602.12	449	2626647	1566	60	144	20	1279	0.172552	851	1.50294	IMG_0553.JPG	IMG_0553	50-2	Female	1	Lateral
2599.08	525	3874					3990	0.201995			IMG_0554.JPG	IMG_0554	50-2	Female	1	Dorsal
2868.85	475	3373295	1425	44	110	48	1421	0.165571	926	1.53456	IMG_0556.JPG	IMG_0556	50-2	Female	2	Lateral
2824.09	525	3758					4233	0.1859			IMG_0557.JPG	IMG_0557	50-2	Female	2	Dorsal
2398.13	475	2742151	2475	62	143	68	1213	0.198071	715	1.6965	IMG_0558.JPG	IMG_0558	53-2	Male	1	Lateral
2297.66	525	2699					3971	0.228493			IMG_0559.JPG	IMG_0559	53-2	Male	1	Dorsal
2455.12	525	2943043	3114	73	120	82	1318	0.213839	687	1.91849	IMG_0560.JPG	IMG_0560	53-2	Female	1	Lateral
2280.15	525	2616					3840	0.230248			IMG_0562.JPG	IMG_0562	53-2	Female	1	Dorsal
2398.13	448	2508876	518	35	145	70	1364	0.186812	582	2.34364	IMG_0563.JPG	IMG_0563	53-2	Female	2	Lateral
2396.06	525	3134					3971	0.21911			IMG_0564.JPG	IMG_0564	53-2	Female	2	Dorsal
2867.98	548	3677519	3265	71	121	81	1430	0.191075	815	1.7546	IMG_0565.JPG	IMG_0565	59-2	Male	1	Lateral
2730.98	525	3725					4121	0.192239			IMG_0566.JPG	IMG_0566	59-2	Male	1	Dorsal
2645.71	500	3229801	3063	71	119	71	1437	0.188985	755	1.90331	IMG_0567.JPG	IMG_0567	59-2	Female	1	Lateral
2505.09	525	3477					3970	0.209573			IMG_0568.JPG	IMG_0568	59-2	Female	1	Dorsal
2587.12	513	3094132	2322	68	132	75	1399	0.19829	703	1.99004	IMG_0570.JPG	IMG_0570	59-2	Female	2	Lateral
2466.11	525	3402					3875	0.212886			IMG_0571.JPG	IMG_0571	59-2	Female	2	Dorsal
2362.29	425	2461181	1991	60	131	33	1199	0.17991	809	1.48208	IMG_0572.JPG	IMG_0572	104-1	Male	1	Lateral
2287.9	525	2654					4175	0.229469			IMG_0573.JPG	IMG_0573	104-1	Male	1	Dorsal
3018.07	575	4016437	3178	71	132	73	1608	0.190519	994	1.61771	IMG_0574.JPG	IMG_0574	104-1	Female	1	Lateral
3142.37	525	120545					4233	0.167071			IMG_0575.JPG	IMG_0575	104-1	Female	1	Dorsal
2778.58	525	3283038	2663	70	129	74	1447	0.188945	982	1.47352	IMG_0577.JPG	IMG_0577	104-1	Female	2	Lateral
2751.84	525	3686					4102	0.190781			IMG_0579.JPG	IMG_0579	104-1	Female	2	Dorsal
2241.14	425	2293863	1069	38	78	108	1108	0.189636	703	1.5761	IMG_0580.JPG	IMG_0580	106-1	Male	1	Lateral
2259.58	525	2951					3913	0.232344			IMG_0581.JPG	IMG_0581	106-1	Male	1	Dorsal
2418.52	449	2564712	2156	61	107	57	1224	0.185651	747	1.63855	IMG_0582.JPG	IMG_0582	106-1	Female	1	Lateral
2336.14	525	2865					4083	0.224729			IMG_0583.JPG	IMG_0583	106-1	Female	1	Dorsal
2568	525	2954093	2219	60	133	55	1347	0.204439	735	1.83265	IMG_0584.JPG	IMG_0584	106-1	Female	2	Lateral
2487.16	525	3459					4008	0.211084			IMG_0585.JPG	IMG_0585	106-1	Female	2	Dorsal
2343.11	400	2346358	1264	45	109	69	1177	0.170713	746	1.57775	IMG_0587.JPG	IMG_0587	110-2	Male	1	Lateral
2242.39	525	2981					4157	0.234125			IMG_0589.JPG	IMG_0589	110-2	Male	1	Dorsal
2775.04	500	3283812	2421	61	157	57	1445	0.180178	867	1.66667	IMG_0590.JPG	IMG_0590	110-2	Female	1	Lateral
2691.52	525	3325					4476	0.195057			IMG_0591.JPG	IMG_0591	110-2	Female	1	Dorsal
2436.13	450	2709189	1333	60	145	20	1251	0.184719	859	1.45634	IMG_0592.JPG	IMG_0592	110-2	Female	2	Lateral
2391	525	2895					4158	0.219573			IMG_0593.JPG	IMG_0593	110-2	Female	2	Dorsal
3375.25	600	4576649	2973	68	119	87	1681	0.177765	1050	1.60095	IMG_0595.JPG	IMG_0595	131-2	Male	1	Lateral
3284.65	525	8170					4625	0.159835			IMG_0598.JPG	IMG_0598	131-2	Male	1	Dorsal
3186.91	575	3966194	3014	61	157	82	1653	0.180426	993	1.66465	IMG_0599.JPG	IMG_0599	131-2	Female	1	Lateral
3084.43	525	4025					4249	0.17021			IMG_0600.JPG	IMG_0600	131-2	Female	1	Dorsal
3084	573	3876827	3158	69	147	59	1556	0.185798	1016	1.5315	IMG_0602.JPG	IMG_0602	131-2	Female	2	Lateral
2972	525	4153					4326	0.176649			IMG_0603.JPG	IMG_0603	131-2	Female	2	Dorsal
2924.09	525	3657099	2824	60	70	70	1379	0.179543	920	1.49891	IMG_0604.JPG	IMG_0604	131-4	Male	1	Lateral
3007.16	525	3476					4435	0.174583			IMG_0605.JPG	IMG_0605	131-4	Male	1	Dorsal
2567	425	2527392	728	35	58	132	1350	0.165563	717	1.88285	IMG_0607.JPG	IMG_0607	131-4	Female	1	Lateral
2484.86	525	3385					4083	0.21128			IMG_0608.JPG	IMG_0608	131-4	Female	1	Dorsal
2745.44	500	2947578	2316	59	156	58	1382	0.18212	848	1.62972	IMG_0609.JPG	IMG_0609	131-4	Female	2	Lateral
2840.02	525	3542					4325	0.184858			IMG_0611.JPG	IMG_0611	131-4	Female	2	Dorsal
2579.52	500	3015741	2679	72	94	58	1310	0.193834	777	1.68597	IMG_0612.JPG	IMG_0612	75-1	Male	1	Lateral
2542.45	525	3356					4158	0.206493			IMG_0613.JPG	IMG_0613	75-1	Male	1	Dorsal
2942	499	3658263	1508	58	46	121	1618	0.169612	928	1.74353	IMG_0614.JPG	IMG_0614	75-1	Female	1	Lateral
2995.65	525	4087					4271	0.175254			IMG_0615.JPG	IMG_0615	75-1	Female	1	Dorsal
2566.07	500	3074786	2685	60	120	70	1344	0.194851	799	1.6821	IMG_0617.JPG	IMG_0617	75-1	Female	2	Lateral
2542.14	525	3278					4271	0.206519			IMG_0618.JPG	IMG_0618	75-1	Female	2	Dorsal
3946.49	66	1738086	237	23	143	31	1004	0.0167237	761	1.31932	IMG_0619.JPG	IMG_0619	129-1	Male	1	Lateral	Date of birth: 23.04.2020/ Date of image: 04.09.2020
2030.18	525	1244578					4077	0.258598			IMG_0620.JPG	IMG_0620	129-1	Male	1	Lateral	Same fish as IMG_0619
2167	525	3086					4008	0.24227			IMG_0621.JPG	IMG_0621	129-1	Male	1	Dorsal	Date of birth: 23.04.2020/ Date of image: 04.09.2020
1940.67	398	1812775	144	19	122	35	981	0.205084	712	1.37781	IMG_0622.JPG	IMG_0622	129-1	Female	1	Lateral	Date of birth: 23.04.2020/ Date of image: 04.09.2020
2021.06	525	2842					3970	0.259765			IMG_0624.JPG	IMG_0624	129-1	Female	1	Dorsal	Date of birth: 23.04.2020/ Date of image: 04.09.2020
2181.06	375	2107514	582	26	160	64	1082	0.171935	808	1.33911	IMG_0625.JPG	IMG_0625	129-1	Female	2	Lateral	Date of birth: 23.04.2020/ Date of image: 04.09.2020
2176.34	374	2043798	541	22	170	33	1074	0.171848	795	1.35094	IMG_0626.JPG	IMG_0626	129-1	Female	2	Lateral	Same fish as IMG_0625
2169.4	525	2560					3933	0.242002			IMG_0627.JPG	IMG_0627	129-1	Female	2	Dorsal	Date of birth: 23.04.2020/ Date of image: 04.09.2020
2227.14	475	2400117					1128	0.213278	662	1.70393	IMG_0631.JPG	IMG_0631	127-2	Male	1	Lateral	D.o.b: 27.04.2020/ D.o.i: 04.09.2020
2243.63	525	2484					4027	0.233996			IMG_0632.JPG	IMG_0632	127-2	Male	1	Dorsal	D.o.b: 27.04.2020/ D.o.i: 04.09.2020
2267.12	450	2369855					1250	0.19849	561	2.22816	IMG_0635.JPG	IMG_0635	127-2	Female	1	Lateral	D.o.b: 27.04.2020/ D.o.i: 04.09.2020
2249.15	450	2336460					1248	0.200076	545	2.28991	IMG_0636.JPG	IMG_0636	127-2	Female	1	Lateral	Same fish as IMG_0635
2312.53	525	3068					4008	0.227024			IMG_0638.JPG	IMG_0638	127-2	Female	1	Dorsal	D.o.b: 27.04.2020/ D.o.i: 04.09.2020
2085.6	450	1997140	445	21	120	59	3834	0.215765			IMG_0644.JPG	IMG_0644	127-2	Female	2	Lateral	D.o.b: 27.04.2020/ D.o.i: 04.09.2020
2150.42	525	2961					3933	0.244138			IMG_0645.JPG	IMG_0645	127-2	Female	2	Dorsal	D.o.b: 27.04.2020/ D.o.i: 04.09.2020
2437.13	450	2552050	1740	47	121	57	1173	0.184644	804	1.45896	IMG_0648.JPG	IMG_0648	125-1	Male	1	Lateral	D.o.b: 23.04.2020/ D.o.i: 04.09.2020
2463.43	525	3302					4026	0.213117			IMG_0649.JPG	IMG_0649	125-1	Male	1	Dorsal	D.o.b: 23.04.2020/ D.o.i: 04.09.2020
2153	375	1888838	88	14	143	66	1164	0.174176	629	1.85056	IMG_0651.JPG	IMG_0651	125-1	Female	1	Lateral	D.o.b: 23.04.2020/ D.o.i: 04.09.2020
2187.1	525	2747					3990	0.240044			IMG_0653.JPG	IMG_0653	125-1	Female	1	Dorsal	D.o.b: 23.04.2020/ D.o.i: 04.09.2020
2135.15	350	1810346	1348	48	132	44	3833	0.163923			IMG_0654.JPG	IMG_0654	125-1	Female	2	Lateral	D.o.b: 23.04.2020/ D.o.i: 04.09.2020
2073.58	525	2691					3933	0.253185			IMG_0655.JPG	IMG_0655	125-1	Female	2	Dorsal	D.o.b: 23.04.2020/ D.o.i: 04.09.2020
2228.26	477	2627870	1697	47	108	45	946	0.214068	1049	0.901811	IMG_0656.JPG	IMG_0656	2021-01-14	Male	1	Lateral	D.o.b: 23.04.2020/ D.o.i: 04.09.2020
2242	525	3304					4008	0.234166			IMG_0657.JPG	IMG_0657	2021-01-14	Male	1	Dorsal	D.o.b: 23.04.2020/ D.o.i: 04.09.2020
2642.09	475	2995550	2093	55	145	50	1325	0.179782	850	1.55882	IMG_0658.JPG	IMG_0658	2021-01-14	Female	1	Lateral	D.o.b: 23.04.2020/ D.o.i: 04.09.2020
2559.59	525	3324					4138	0.205111			IMG_0659.JPG	IMG_0659	2021-01-14	Female	1	Dorsal	D.o.b: 23.04.2020/ D.o.i: 04.09.2020
2624.11	475	2950520	1544	47	143	33	1351	0.181014	871	1.55109	IMG_0660.JPG	IMG_0660	2021-01-14	Female	2	Lateral	D.o.b: 23.04.2020/ D.o.i: 04.09.2020
2489.19	525	3060					4083	0.210912			IMG_0661.JPG	IMG_0661	2021-01-14	Female	2	Dorsal	D.o.b: 23.04.2020/ D.o.i: 04.09.2020
2667.62	500	3374992	3206	69	108	48	1394	0.187433	777	1.79408	IMG_0662.JPG	IMG_0662	2021-01-20	Male	1	Lateral
2747	525	4031					4288	0.191118			IMG_0663.JPG	IMG_0663	2021-01-20	Male	1	Dorsal
2612.44	525	3275442	2183	53	168	54	1449	0.200962	685	2.11533	IMG_0664.JPG	IMG_0664	2021-01-20	Female	1	Lateral
2600	525	3506					4083	0.201923			IMG_0666.JPG	IMG_0666	2021-01-20	Female	1	Dorsal	Only one female in the tank.
2381.13	499	2538142	2856	71	100		1196	0.209564	784	1.52551	IMG_0667.JPG	IMG_0667	60-1	Male	1	Lateral
2374.28	525	3059					3971	0.22112			IMG_0668.JPG	IMG_0668	60-1	Male	1	Dorsal
2153.58	450	2163309	2184	52	140	33	1074	0.208954	750	1.432	IMG_0669.JPG	IMG_0669	60-1	Female	1	Lateral
2091.05	525	2892					3952	0.25107			IMG_0670.JPG	IMG_0670	60-1	Female	1	Dorsal
1827.5	400	1838888	2687	72	68	6	1015	0.218878	781	1.29962	IMG_0671.JPG	IMG_0671	60-1	Female	2	Lateral
2253.01	525	3263					4007	0.233022			IMG_0672.JPG	IMG_0672	60-1	Female	2	Dorsal
2774.11	475	2927625	1637	47	69	84	1438	0.171226	826	1.74092	IMG_0673.JPG	IMG_0673	72-2	Male	1	Lateral
2879	525	3760					4158	0.182355			IMG_0674.JPG	IMG_0674	72-2	Male	1	Dorsal
2599.08	425	2689550	2443	63	120	67	1336	0.163519	795	1.6805	IMG_0676.JPG	IMG_0676	72-2	Female	1	Lateral
2430.51	525	3318					4252	0.216004			IMG_0677.JPG	IMG_0677	72-2	Female	1	Dorsal
2691.5	450	3044015	2339	61	154	32	1430	0.167193	888	1.61036	IMG_0678.JPG	IMG_0678	72-2	Female	2	Lateral
2747.1	525	3364					4233	0.191111			IMG_0679.JPG	IMG_0679	72-2	Female	2	Dorsal
3155.47	549	4069855	3946	72	133	95	1589	0.173983	974	1.63142	IMG_0680.JPG	IMG_0680	132-5	Male	1	Lateral
2672.1	525	3710					4571	0.196475			IMG_0681.JPG	IMG_0681	132-5	Male	1	Dorsal
2553.47	450	2781985	2753	71	108	44	1333	0.176231	872	1.52867	IMG_0682.JPG	IMG_0682	132-5	Female	1	Lateral
2463.38	525	3558					4252	0.213122			IMG_0683.JPG	IMG_0683	132-5	Female	1	Dorsal
2868.31	500	3521608	2484	57	145	73	1530	0.174319	936	1.63462	IMG_0684.JPG	IMG_0684	132-5	Female	2	Lateral
2918.86	525	4304					4421	0.179865			IMG_0685.JPG	IMG_0685	132-5	Female	2	Dorsal
2612.67	475	3172214	2819	71	133	45	1361	0.181807	866	1.57159	IMG_0693.JPG	IMG_0693	138-1	Male	1	Lateral
2654.92	525	3503					4007	0.197746			IMG_0694.JPG	IMG_0694	138-1	Male	1	Dorsal
2606.07	500	3133652	1613	47	109	44	1386	0.19186	842	1.64608	IMG_0695.JPG	IMG_0695	138-1	Female	1	Lateral
2506.15	525	3311					3952	0.209484			IMG_0696.JPG	IMG_0696	138-1	Female	1	Dorsal
2193	425	2332814	2310	59	132	34	1127	0.193798	726	1.55234	IMG_0697.JPG	IMG_0697	138-1	Female	2	Lateral
2055.63	525	2862					4196	0.255396			IMG_0698.JPG	IMG_0698	138-1	Female	2	Dorsal
2726.57	550	3205526	1863	59	108	32	1327	0.201719	853	1.55569	IMG_0699.JPG	IMG_0699	140-3	Male	1	Lateral
2600.92	525	3624					4121	0.201851			IMG_0700.JPG	IMG_0700	140-3	Male	1	Dorsal
2587.93	475	2784682	2273	72	132	46	1317	0.183544	860	1.5314	IMG_0701.JPG	IMG_0701	140-3	Female	1	Lateral
2636.8	525	3849					3952	0.199105			IMG_0702.JPG	IMG_0702	140-3	Female	1	Dorsal
2561.53	544	3004697	2328	59	108	57	1318	0.212373	768	1.71615	IMG_0703.JPG	IMG_0703	140-3	Female	2	Lateral
2349.8	525	3258					4102	0.223423			IMG_0704.JPG	IMG_0704	140-3	Female	2	Dorsal
2702.03	450	2957058	1960	59	108	58	1323	0.166541	864	1.53125	IMG_0706.JPG	IMG_0706	2021-02-08	Male	1	Lateral
2734.06	525	3180					4271	0.192022			IMG_0708.JPG	IMG_0708	2021-02-08	Male	1	Dorsal
2531.98	498	2801861	936	45	145	60	1350	0.196684	732	1.84426	IMG_0710.JPG	IMG_0710	2021-02-08	Female	1	Lateral
2580.33	525	3471					4100	0.203463			IMG_0711.JPG	IMG_0711	2021-02-08	Female	1	Dorsal
2529.09	450	2533987	1202	37	129	34	1262	0.17793	835	1.51138	IMG_0712.JPG	IMG_0712	2021-02-08	Female	2	Lateral
2526.56	525	3701					4083	0.207792			IMG_0714.JPG	IMG_0714	2021-02-08	Female	2	Dorsal
2663.93	450	3056462	2745	60	132	58	1277	0.168923	828	1.54227	IMG_0715.JPG	IMG_0715	2021-02-14	Male	1	Lateral
2507.04	525	3233					4271	0.209411			IMG_0716.JPG	IMG_0716	2021-02-14	Male	1	Dorsal
2642.89	550	3001751	1053	47	68	58	1548	0.208105	697	2.22095	IMG_0717.JPG	IMG_0717	2021-02-14	Female	1	Lateral
2561.07	525	203329					4214	0.204992			IMG_0718.JPG	IMG_0718	2021-02-14	Female	1	Dorsal
2656.13	550	3147982	2452	59	144	45	1393	0.207068	825	1.68848	IMG_0720.JPG	IMG_0720	2021-02-14	Female	2	Lateral
2582.88	525	64660					4196	0.203261			IMG_0722.JPG	IMG_0722	2021-02-14	Female	2	Dorsal
2282.23	423	2374646	1988	60	108	57	1074	0.185345	737	1.45726	IMG_0724.JPG	IMG_0724	2021-02-18	Male	1	Lateral
2266.9	525	3630					3990	0.231594			IMG_0725.JPG	IMG_0725	2021-02-18	Male	1	Dorsal
2455.47	400	2412026	1740	54	108	35	1280	0.162902	803	1.59402	IMG_0726.JPG	IMG_0726	2021-02-18	Female	1	Lateral
2616.42	525	3384					4102	0.200656			IMG_0727.JPG	IMG_0727	2021-02-18	Female	1	Dorsal
2341.2	423	2280829	1216	42	111	49	1220	0.180676	768	1.58854	IMG_0728.JPG	IMG_0728	2021-02-18	Female	2	Lateral
2241.16	525	2962					4157	0.234253			IMG_0729.JPG	IMG_0729	2021-02-18	Female	2	Dorsal
2493	450	2749617	1792	59	120	45	1140	0.180505	861	1.32404	IMG_0730.JPG	IMG_0730	2021-01-22	Male	1	Lateral
2339.4	525	3482					4158	0.224417			IMG_0731.JPG	IMG_0731	2021-01-22	Male	1	Dorsal
2493.13	475	2720595	2007	59	121	70	1259	0.190524	940	1.33936	IMG_0732.JPG	IMG_0732	2021-01-22	Female	1	Lateral
2410.16	525	2871					4102	0.217828			IMG_0733.JPG	IMG_0733	2021-01-22	Female	1	Dorsal
2324.15	475	2357791	2495	58	97	45	1177	0.204376	768	1.53255	IMG_0734.JPG	IMG_0734	2021-01-22	Female	2	Lateral
2183.69	525	2894					3933	0.240419			IMG_0735.JPG	IMG_0735	2021-01-22	Female	2	Dorsal
2605.84	500	2950209	2450	60	120	69	1287	0.191877	841	1.53032	IMG_0736.JPG	IMG_0736	2021-01-23	Male	1	Lateral
2617.14	525	3158					4214	0.200601			IMG_0737.JPG	IMG_0737	2021-01-23	Male	1	Dorsal
2575.78	473	2735917	2362	66	95	62	1359	0.183634	688	1.97529	IMG_0738.JPG	IMG_0738	2021-01-23	Female	1	Lateral
2577.09	525	3293					4325	0.203718			IMG_0739.JPG	IMG_0739	2021-01-23	Female	1	Dorsal
2586.46	525	2970614	2628	60	120	45	1383	0.20298	738	1.87398	IMG_0740.JPG	IMG_0740	2021-01-23	Female	2	Lateral
2428.58	525	3547					4175	0.216176			IMG_0741.JPG	IMG_0741	2021-01-23	Female	2	Dorsal
2530.12	425	2713236	2082	58	119	46	1220	0.167976	764	1.59686	IMG_0742.JPG	IMG_0742	2021-02-23	Male	1	Lateral
2449.11	525	3118					4233	0.214364			IMG_0743.JPG	IMG_0743	2021-02-23	Male	1	Dorsal
2448.19	525	2685412	2308	59	130	34	1315	0.214444	807	1.62949	IMG_0744.JPG	IMG_0744	2021-02-23	Female	1	Lateral
2180.03	525	3281					4136	0.240823			IMG_0745.JPG	IMG_0745	2021-02-23	Female	1	Dorsal
2626.23	550	3028440	2217	61	107	55	1410	0.209426	788	1.78934	IMG_0746.JPG	IMG_0746	2021-02-23	Female	2	Lateral
2524	525	3561					4215	0.208003			IMG_0747.JPG	IMG_0747	2021-02-23	Female	2	Dorsal
2730.39	424	3207062	3038	64	104	57	1404	0.155289	822	1.70803	IMG_0748.JPG	IMG_0748	39-2	Male	1	Lateral
2708.6	525	3401					4325	0.193827			IMG_0749.JPG	IMG_0749	39-2	Male	1	Dorsal
2682.02	500	3011744	2679	60	132	57	1515	0.186427	778	1.9473	IMG_0750.JPG	IMG_0750	39-2	Female	1	Lateral
2820.18	525	3979					4308	0.186158			IMG_0751.JPG	IMG_0751	39-2	Female	1	Dorsal
2492.16	425	2682375	2591	72	118	57	1383	0.170535	691	2.00145	IMG_0753.JPG	IMG_0753	39-2	Female	2	Lateral
2299.16	525	2980					4083	0.228344			IMG_0754.JPG	IMG_0754	39-2	Female	2	Dorsal
2681.05	450	2991044	1876	46	82	96	1364	0.167845	769	1.77373	IMG_0756.JPG	IMG_0756	59-1	Male	1	Lateral
2602.62	525	3795					4196	0.20172			IMG_0758.JPG	IMG_0758	59-1	Male	1	Dorsal
2530.12	450	2763480	2078	57	122	47	1271	0.177857	796	1.59673	IMG_0760.JPG	IMG_0760	59-1	Female	1	Lateral
2336.27	525	3438					3875	0.224717			IMG_0761.JPG	IMG_0761	59-1	Female	1	Dorsal
2494.34	425	2568488	1652	49	116	59	1290	0.170386	881	1.46425	IMG_0762.JPG	IMG_0762	59-1	Female	2	Lateral
2296.21	525	2873					3949	0.228638			IMG_0763.JPG	IMG_0763	59-1	Female	2	Dorsal
2622.58	450	2792416	2769	70	109	70	1307	0.171587	853	1.53224	IMG_0764.JPG	IMG_0764	62-2	Male	1	Lateral
2523.45	525	2775					4008	0.208048			IMG_0765.JPG	IMG_0765	62-2	Male	1	Dorsal
2607.9	449	2714988	2575	58	109	33	1323	0.172169	796	1.66206	IMG_0766.JPG	IMG_0766	62-2	Female	1	Lateral
2562.13	525	3006					4158	0.204908			IMG_0767.JPG	IMG_0767	62-2	Female	1	Dorsal
2375.13	425	2359217	2603	71	72	57	1233	0.178937	728	1.69368	IMG_0768.JPG	IMG_0768	62-2	Female	2	Lateral
2376.11	525	3022					3952	0.22095			IMG_0769.JPG	IMG_0769	62-2	Female	2	Dorsal
2549.49	423	2773809	2893	73	132	45	1295	0.165916	750	1.72667	IMG_0770.JPG	IMG_0770	68-1	Male	1	Lateral
2563.13	525	4189					4121	0.204828			IMG_0771.JPG	IMG_0771	68-1	Male	1	Dorsal
2378.48	425	2358310	2233	50	128	46	1281	0.178685	750	1.708	IMG_0772.JPG	IMG_0772	68-1	Female	1	Lateral
2431.01	525	3344					4027	0.215959			IMG_0773.JPG	IMG_0773	68-1	Female	1	Dorsal
2490.5	450	2599753	2684	58	133	34	1312	0.180686	745	1.76107	IMG_0774.JPG	IMG_0774	68-1	Female	2	Lateral
2562.1	525	3325					4008	0.20491			IMG_0775.JPG	IMG_0775	68-1	Female	2	Dorsal
2830.14	600	3606711	2127	57	120	70	1431	0.212004	899	1.59177	IMG_0776.JPG	IMG_0776	70-2	Male	1	Lateral
2881.63	525	72370					4196	0.182188			IMG_0777.JPG	IMG_0777	70-2	Male	1	Dorsal
2437.53	525	2735191	2077	48	121	56	1296	0.215382	666	1.94595	IMG_0778.JPG	IMG_0778	70-2	Female	1	Lateral
2314.01	525	45491					4158	0.226879			IMG_0779.JPG	IMG_0779	70-2	Female	1	Dorsal
2808.78	550	3401046	3013	69	122	59	1528	0.195815	782	1.95396	IMG_0781.JPG	IMG_0781	70-2	Female	2	Lateral
2730.72	525	106903					4158	0.192257			IMG_0782.JPG	IMG_0782	70-2	Female	2	Dorsal
2849.12	500	3579101	2561	63	120	67	1487	0.175493	852	1.74531	IMG_0783.JPG	IMG_0783	71-1	Male	1	Lateral
2935.37	525	3999					4082	0.178853			IMG_0785.JPG	IMG_0785	71-1	Male	1	Dorsal
2736.08	525	3246857	2492	59	145	21	1456	0.19188	808	1.80198	IMG_0786.JPG	IMG_0786	71-1	Female	1	Lateral
2656.24	525	3517					4063	0.197648			IMG_0788.JPG	IMG_0788	71-1	Female	1	Dorsal
2904.12	583	3233193	2630	59	120	71	1570	0.20075	807	1.94548	IMG_0789.JPG	IMG_0789	71-1	Female	2	Lateral
2768.1	525	208027					4440	0.189661			IMG_0790.JPG	IMG_0790	71-1	Female	2	Dorsal
2205.57	325	1955151	2034	59	132	34	1081	0.147354	776	1.39304	IMG_0791.JPG	IMG_0791	80-1	Male	1	Lateral
2147	525	3221					4008	0.244527			IMG_0792.JPG	IMG_0792	80-1	Male	1	Dorsal
2587.48	425	2623577	2163	50	157	42	1319	0.164252	807	1.63445	IMG_0793.JPG	IMG_0793	80-1	Female	1	Lateral
2505.52	525	3023					4027	0.209537			IMG_0794.JPG	IMG_0794	80-1	Female	1	Dorsal
2382.14	400	2395638	1042	32	160	33	1213	0.167916	805	1.50683	IMG_0795.JPG	IMG_0795	80-1	Female	2	Lateral
2205	525	2618					3933	0.238095			IMG_0796.JPG	IMG_0796	80-1	Female	2	Dorsal
2700.01	475	3020822	3447	69	97	59	1343	0.175925	689	1.9492	IMG_0798.JPG	IMG_0798	117-2	Male	1	Lateral
2673.84	525	3568					4196	0.196347			IMG_0799.JPG	IMG_0799	117-2	Male	1	Dorsal
2831	400	2921621	2645	60	157	58	1427	0.141293	902	1.58204	IMG_0800.JPG	IMG_0800	117-2	Female	1	Lateral
2701.58	525	3899					4239	0.194331			IMG_0802.JPG	IMG_0802	117-2	Female	1	Dorsal
2606.04	450	2820530	3345	72	108	70	1409	0.172676	695	2.02734	IMG_0803.JPG	IMG_0803	117-2	Female	2	Lateral
2503	525	3282					4139	0.209748			IMG_0805.JPG	IMG_0805	117-2	Female	2	Dorsal
2737.12	450	3064183	1279	46	83	71	1247	0.164406	887	1.40586	IMG_0808.JPG	IMG_0808	123-2	Male	1	Lateral
2731.06	525	3874					4121	0.192233			IMG_0809.JPG	IMG_0809	123-2	Male	1	Dorsal
2364.12	475	2477182	2262	60	120	19	1220	0.200921	676	1.80473	IMG_0810.JPG	IMG_0810	123-2	Female	1	Lateral
2467.11	525	3290					3933	0.2128			IMG_0812.JPG	IMG_0812	123-2	Female	1	Dorsal
2285.61	400	2169450	1343	58	121	69	1243	0.175008	661	1.88048	IMG_0813.JPG	IMG_0813	123-2	Female	2	Lateral
2355.51	525	50894					4271	0.222882			IMG_0814.JPG	IMG_0814	123-2	Female	2	Dorsal
2660	475	3155571	3207	72	120	58	1415	0.178571	668	2.11826	IMG_0815.JPG	IMG_0815	134-1	Male	1	Lateral
2654.42	525	3631					4214	0.197784			IMG_0816.JPG	IMG_0816	134-1	Male	1	Dorsal
2795.93	475	3200662	3122	70	143	60	1450	0.16989	811	1.78792	IMG_0817.JPG	IMG_0817	134-1	Female	1	Lateral
2731.87	525	3901					4158	0.192176			IMG_0818.JPG	IMG_0818	134-1	Female	1	Dorsal
2382.1	400	2328666	2681	69	133	46	1266	0.167919	697	1.81636	IMG_0819.JPG	IMG_0819	134-1	Female	2	Lateral
2450.04	525	2857					4064	0.214282			IMG_0820.JPG	IMG_0820	134-1	Female	2	Dorsal
2343.23	400	2444711	1745	46	119	59	1223	0.170704	723	1.69156	IMG_0821.JPG	IMG_0821	135-2	Male	1	Lateral
2242.19	525	2935					4158	0.234146			IMG_0823.JPG	IMG_0823	135-2	Male	1	Dorsal
2845.1	525	3352389	2691	71	120	59	1475	0.184528	864	1.70718	IMG_0824.JPG	IMG_0824	135-2	Female	1	Lateral
2731.79	525	4110					4346	0.192181			IMG_0825.JPG	IMG_0825	135-2	Female	1	Dorsal
2700.07	525	3241962	2588	57	148	70	1430	0.194439	826	1.73123	IMG_0826.JPG	IMG_0826	135-2	Female	2	Lateral
2600.92	525	3314					4027	0.201851			IMG_0827.JPG	IMG_0827	135-2	Female	2	Dorsal
2886.12	573	3593386	1982	60	120	68	1397	0.198537	947	1.47518	IMG_0828.JPG	IMG_0828	139-4	Male	1	Lateral
2748.47	525	3334					4326	0.191015			IMG_0829.JPG	IMG_0829	139-4	Male	1	Dorsal
2582.09	524	2862111	2815	70	112	45	1466	0.202936	694	2.11239	IMG_0830.JPG	IMG_0830	139-4	Female	1	Lateral
2504	525	3644					4008	0.209664			IMG_0831.JPG	IMG_0831	139-4	Female	1	Dorsal
2418.19	448	2491485	1487	55	134	36	1233	0.185262	803	1.53549	IMG_0832.JPG	IMG_0832	139-4	Female	2	Lateral
2321.52	525	2630					4175	0.226145			IMG_0833.JPG	IMG_0833	139-4	Female	2	Dorsal
2604.5	475	3023434	2428	59	132	59	1232	0.182377	849	1.45112	IMG_0834.JPG	IMG_0834	130-2	Male	1	Lateral	F15
2544.88	525	3455					4121	0.206297			IMG_0835.JPG	IMG_0835	130-2	Male	1	Dorsal	F15
2774.43	525	3339502	2899	61	132	57	1389	0.189228	905	1.53481	IMG_0836.JPG	IMG_0836	130-2	Female	1	Lateral	F15
2782.33	525	12546					4271	0.188691			IMG_0837.JPG	IMG_0837	130-2	Female	1	Dorsal	F15
2418.52	525	2653045	3011	59	146	70	1304	0.217075	649	2.00924	IMG_0838.JPG	IMG_0838	130-2	Female	2	Lateral	F15
2305.35	525	3204					4308	0.227731			IMG_0839.JPG	IMG_0839	130-2	Female	2	Dorsal	F15
