# Supplementary material for: The Medaka Inbred Kiyosu-Karlsruhe (MIKK) panel
Source: Genome Biol. 2022 Feb 21;23:59. doi: 10.1186/s13059-022-02623-z (PMC8862526; doi:10.1186/s13059-022-02623-z)
Supplement: Supplementary file 5 — Additional file 5: Table S4. Variant types. Counts of short variants in each class based on predicted variant effect. [file 13059_2022_2623_MOESM5_ESM.xlsx]

## Sheet: Sheet1
Variant type	Counts
3_prime_UTR_variant	1371323
missense_variant	604501
synonymous_variant	598455
5_prime_UTR_variant	271941
frameshift_variant	62739
splice_region_variant	29230
inframe_deletion	21675
stop_gained	16202
inframe_insertion	14458
non_coding_exon_variant	5341
splice_donor_variant	3709
splice_acceptor_variant	3505
protein_altering_variant	2521
start_lost	1967
stop_lost	1403
coding_sequence_variant	1354
stop_retained_variant	833
start_retained_variant	179
mature_miRNA_variant	153
non_coding_transcript_variant	3
transcript_ablation	1
