# Supplementary material for: The Medaka Inbred Kiyosu-Karlsruhe (MIKK) panel
Source: Genome Biol. 2022 Feb 21;23:59. doi: 10.1186/s13059-022-02623-z (PMC8862526; doi:10.1186/s13059-022-02623-z)
Supplement: Supplementary file 6 — Additional file 6: Table S5. High confidence LoF variants. Table of homozygous high-confidence loss-of-function variants in the MIKK panel orthologous to a human dosage-sensitive gene. [file 13059_2022_2623_MOESM6_ESM.xlsx]

## Sheet: Sheet1
chr	pos	gene_id	cqs	ref	het_alt	hom_alt	missing	pli
1	155638	ENSORLG00000018405	stop_gained	36	22	57	0	0.998064
1	1823067	ENSORLG00000000102	frameshift_variant	100	3	2	0	0.953287
1	1823067	ENSORLG00000000102	frameshift_variant	100	3	2	0	0.953287
1	1823067	ENSORLG00000000102	frameshift_variant	100	3	2	0	0.953287
1	1823067	ENSORLG00000000102	frameshift_variant	100	3	2	0	0.953287
1	1823067	ENSORLG00000000102	frameshift_variant	100	3	2	0	0.953287
1	1823067	ENSORLG00000000102	frameshift_variant	100	3	2	0	0.953287
1	1933592	ENSORLG00000000122	frameshift_variant	111	0	3	0	0.637952
1	1933594	ENSORLG00000000122	frameshift_variant	111	0	3	0	0.637952
1	1933630	ENSORLG00000000122	frameshift_variant	108	6	0	1	0.637952
1	2645896	ENSORLG00000000300	frameshift_variant	34	21	59	1	0.999136
1	2645898	ENSORLG00000000300	frameshift_variant	34	21	59	1	0.999136
1	2887815	ENSORLG00000000521	frameshift_variant	17	9	88	1	0.999184
1	2888133	ENSORLG00000000521	stop_lost	112	1	2	0	0.999184
1	3574666	ENSORLG00000001049	frameshift_variant	3	1	110	0	0.998279
1	3574666	ENSORLG00000001049	frameshift_variant	3	1	110	0	0.998279
1	6672593	ENSORLG00000002191	frameshift_variant	110	5	0	0	0.987804
1	6672597	ENSORLG00000002191	frameshift_variant	0	5	108	0	0.987804
1	6672597	ENSORLG00000002191	frameshift_variant	0	5	108	0	0.987804
1	6672597	ENSORLG00000002191	frameshift_variant	0	5	108	0	0.987804
1	8394531	ENSORLG00000002702	frameshift_variant	1	3	109	2	0.996672
1	8394534	ENSORLG00000002702	frameshift_variant	1	3	109	2	0.996672
1	8737509	ENSORLG00000002974	frameshift_variant	110	5	0	0	0.998643
1	8737512	ENSORLG00000002974	frameshift_variant	110	5	0	0	0.998643
1	13846403	ENSORLG00000005932	start_lost	4	0	111	0	0.967554
1	23407503	ENSORLG00000009983	frameshift_variant	65	1	3	45	0.9976
1	23407503	ENSORLG00000009983	frameshift_variant	65	1	3	45	0.9976
1	23409210	ENSORLG00000009983	start_lost	0	0	115	0	0.9976
1	23409282	ENSORLG00000009983	frameshift_variant	0	0	115	0	0.9976
1	23409651	ENSORLG00000009983	stop_gained	109	6	0	0	0.9976
1	28374727	ENSORLG00000011548	frameshift_variant	106	7	2	0	0.96771
1	29118973	ENSORLG00000012373	frameshift_variant	76	6	5	22	0.817407
1	29118975	ENSORLG00000012373	frameshift_variant	75	5	7	22	0.817407
1	29118988	ENSORLG00000012373	frameshift_variant	97	16	2	0	0.817407
1	29310349	ENSORLG00000012694	frameshift_variant	0	3	94	1	0.972565
1	29310349	ENSORLG00000012694	frameshift_variant	0	3	94	1	0.972565
1	29310349	ENSORLG00000012694	frameshift_variant	0	3	94	1	0.972565
1	30628755	ENSORLG00000013429	frameshift_variant	15	17	83	0	0.914952
1	30828875	ENSORLG00000013762	stop_gained	0	1	113	1	0.999998
1	31251597	ENSORLG00000013894	frameshift_variant	108	4	3	0	1
1	31251600	ENSORLG00000013894	frameshift_variant	108	4	3	0	1
1	31257877	ENSORLG00000013894	frameshift_variant	16	23	76	0	1
1	31257878	ENSORLG00000013894	frameshift_variant	15	19	54	1	1
1	31257878	ENSORLG00000013894	frameshift_variant	15	19	54	1	1
1	31257878	ENSORLG00000013894	frameshift_variant	15	19	54	1	1
1	31257878	ENSORLG00000013894	frameshift_variant	15	19	54	1	1
1	35405099	ENSORLG00000014523	stop_gained	109	4	2	0	0.998055
1	36148598	ENSORLG00000015088	frameshift_variant	110	5	0	0	1
2	271949	ENSORLG00000020647	frameshift_variant	105	5	5	0	0.974228
2	1102578	ENSORLG00000020679	frameshift_variant	2	6	106	1	0.904756
2	1106940	ENSORLG00000020679	start_lost	62	23	30	0	0.904756
2	6027863	ENSORLG00000000213	frameshift_variant	69	15	0	3	0.986212
2	6027866	ENSORLG00000000213	frameshift_variant	67	8	0	0	0.986212
2	6028650	ENSORLG00000000213	frameshift_variant	111	1	2	1	0.986212
2	10295319	ENSORLG00000001211	stop_gained	3	1	111	0	0.98487
2	10778896	ENSORLG00000001340	frameshift_variant	73	42	0	0	0.904389
2	10778901	ENSORLG00000001340	frameshift_variant	82	33	0	0	0.904389
2	10778904	ENSORLG00000001340	frameshift_variant	85	30	0	0	0.904389
2	10778906	ENSORLG00000001340	frameshift_variant	85	30	0	0	0.904389
2	14458356	ENSORLG00000002392	stop_gained	102	9	2	1	0.999868
2	14458356	ENSORLG00000002392	stop_gained	102	9	2	1	0.999868
2	14458544	ENSORLG00000002392	frameshift_variant	98	6	7	1	0.999868
2	14458544	ENSORLG00000002392	frameshift_variant	98	6	7	1	0.999868
2	15596357	ENSORLG00000003353	frameshift_variant	103	6	5	1	0.986282
2	16717904	ENSORLG00000003756	frameshift_variant	0	5	109	1	0.792237
2	20784878	ENSORLG00000004698	frameshift_variant	105	4	5	1	0.921122
2	21833202	ENSORLG00000004990	stop_gained	111	1	3	0	0.775206
2	22000948	ENSORLG00000005156	frameshift_variant	0	0	114	1	0.999999
2	22000989	ENSORLG00000005156	frameshift_variant	75	9	31	0	0.999999
2	22539774	ENSORLG00000005419	start_lost	102	5	8	0	0.971227
2	22640894	ENSORLG00000005630	frameshift_variant	68	19	27	1	0.952969
2	22640897	ENSORLG00000005630	frameshift_variant	68	19	27	1	0.952969
2	23097102	ENSORLG00000006015	frameshift_variant	109	3	2	1	0.697096
2	23117865	ENSORLG00000006015	frameshift_variant	110	2	2	1	0.697096
2	23117868	ENSORLG00000006015	frameshift_variant	110	2	2	1	0.697096
2	25193150	ENSORLG00000018917	stop_gained	108	2	5	0	0.997628
2	25193215	ENSORLG00000018917	frameshift_variant	23	18	74	0	0.997628
3	2751053	ENSORLG00000000060	frameshift_variant	59	10	0	0	0.894388
3	2751053	ENSORLG00000000060	frameshift_variant	59	10	0	0	0.894388
3	2751053	ENSORLG00000000060	frameshift_variant	59	10	0	0	0.894388
3	2751053	ENSORLG00000000060	frameshift_variant	59	10	0	0	0.894388
3	2751053	ENSORLG00000000060	frameshift_variant	59	10	0	0	0.894388
3	2751053	ENSORLG00000000060	frameshift_variant	59	10	0	0	0.894388
3	2751073	ENSORLG00000000060	frameshift_variant	90	6	0	7	0.894388
3	2751073	ENSORLG00000000060	frameshift_variant	90	6	0	7	0.894388
3	2751085	ENSORLG00000000060	stop_lost	105	7	0	3	0.894388
3	3749534	ENSORLG00000000074	frameshift_variant	101	2	3	6	0.998362
3	4281362	ENSORLG00000000149	start_lost	94	12	9	0	0.999988
3	4359151	ENSORLG00000000174	frameshift_variant	4	0	111	0	0.962114
3	4377919	ENSORLG00000000116	frameshift_variant	92	7	15	1	0.999989
3	4378038	ENSORLG00000000116	frameshift_variant	45	2	4	27	0.999989
3	6313171	ENSORLG00000000800	frameshift_variant	111	2	2	0	0.993167
3	6321644	ENSORLG00000000800	frameshift_variant	105	6	4	0	0.993167
3	6321648	ENSORLG00000000800	frameshift_variant	105	6	4	0	0.993167
3	8656075	ENSORLG00000001038	frameshift_variant	111	3	1	0	0.999727
3	13453253	ENSORLG00000002886	stop_gained	110	0	5	0	1
3	13904197	ENSORLG00000003555	frameshift_variant	93	22	0	0	0.928346
3	13904209	ENSORLG00000003555	frameshift_variant	95	20	0	0	0.928346
3	13904211	ENSORLG00000003555	frameshift_variant	95	20	0	0	0.928346
3	14309118	ENSORLG00000003679	stop_gained	112	1	2	0	0.661528
3	14543608	ENSORLG00000003873	stop_gained	109	4	2	0	0.74482
3	14621770	ENSORLG00000004205	frameshift_variant	1	0	114	0	0.998063
3	14808485	ENSORLG00000004434	frameshift_variant	28	11	39	1	0.999997
3	14808485	ENSORLG00000004434	frameshift_variant	28	11	39	1	0.999997
3	14808485	ENSORLG00000004434	frameshift_variant	28	11	39	1	0.999997
3	14808485	ENSORLG00000004434	frameshift_variant	28	11	39	1	0.999997
3	14808547	ENSORLG00000004434	frameshift_variant	86	13	16	0	0.999997
3	14808847	ENSORLG00000004434	frameshift_variant	107	7	1	0	0.999997
3	14808849	ENSORLG00000004434	frameshift_variant	107	7	1	0	0.999997
3	17181424	ENSORLG00000005357	stop_gained	100	6	9	0	0.973155
3	19916124	ENSORLG00000007196	stop_gained	111	3	1	0	0.536628
3	21112948	ENSORLG00000007983	frameshift_variant	74	21	19	1	0.999885
3	21203444	ENSORLG00000008091	frameshift_variant	105	5	4	0	0.967441
3	21622007	ENSORLG00000008634	frameshift_variant	3	1	111	0	0.934919
3	23243765	ENSORLG00000009762	frameshift_variant	108	5	0	2	0.997268
3	23243770	ENSORLG00000009762	frameshift_variant	108	5	0	2	0.997268
3	23260209	ENSORLG00000009814	frameshift_variant	43	19	53	0	0.999951
3	24949402	ENSORLG00000011334	stop_gained	1	0	114	0	1
3	25972661	ENSORLG00000011860	frameshift_variant	108	6	1	0	0.997512
3	25972664	ENSORLG00000011860	frameshift_variant	108	6	1	0	0.997512
3	28753151	ENSORLG00000013392	frameshift_variant	66	10	4	1	0.679479
3	30289970	ENSORLG00000013899	frameshift_variant	49	20	46	0	0.99641
3	30555453	ENSORLG00000014107	frameshift_variant	10	11	82	0	0.728692
3	30555453	ENSORLG00000014107	frameshift_variant	1	8	33	0	0.728692
3	30555453	ENSORLG00000014107	frameshift_variant	1	8	33	0	0.728692
3	30555453	ENSORLG00000014107	frameshift_variant	1	8	33	0	0.728692
3	30555453	ENSORLG00000014107	frameshift_variant	1	8	33	0	0.728692
3	30555453	ENSORLG00000014107	frameshift_variant	1	8	33	0	0.728692
3	30572668	ENSORLG00000014107	frameshift_variant	108	3	3	1	0.728692
3	30572675	ENSORLG00000014107	frameshift_variant	108	3	3	1	0.728692
3	30572677	ENSORLG00000014107	frameshift_variant	110	1	2	2	0.728692
3	30572677	ENSORLG00000014107	frameshift_variant	106	3	3	0	0.728692
3	30572677	ENSORLG00000014107	frameshift_variant	106	3	3	0	0.728692
3	32149561	ENSORLG00000014616	frameshift_variant	80	0	4	31	0.975106
3	32149571	ENSORLG00000014616	frameshift_variant	4	0	94	0	0.975106
3	32149571	ENSORLG00000014616	frameshift_variant	4	0	94	0	0.975106
3	32149571	ENSORLG00000014616	frameshift_variant	4	0	94	0	0.975106
3	35397254	ENSORLG00000015460	frameshift_variant	5	1	109	0	0.956389
3	36308872	ENSORLG00000015511	frameshift_variant	112	1	2	0	0.533654
3	36308873	ENSORLG00000015511	frameshift_variant	0	0	84	1	0.533654
3	36308873	ENSORLG00000015511	frameshift_variant	0	0	84	1	0.533654
3	36308873	ENSORLG00000015511	frameshift_variant	0	0	84	1	0.533654
3	36308873	ENSORLG00000015511	frameshift_variant	0	0	84	1	0.533654
3	36350475	ENSORLG00000015561	frameshift_variant	111	1	3	0	0.937276
4	1528672	ENSORLG00000000118	frameshift_variant	1	4	108	1	0.999998
4	1528672	ENSORLG00000000118	frameshift_variant	1	4	108	1	0.999998
4	2438099	ENSORLG00000000836	frameshift_variant	88	15	12	0	0.584065
4	2438101	ENSORLG00000000836	frameshift_variant	82	14	12	0	0.584065
4	2438101	ENSORLG00000000836	frameshift_variant	82	14	12	0	0.584065
4	2446291	ENSORLG00000000836	stop_gained	87	16	11	1	0.584065
4	2702758	ENSORLG00000000937	frameshift_variant	110	1	3	1	0.857354
4	2703190	ENSORLG00000000937	frameshift_variant	61	20	12	12	0.857354
4	2703190	ENSORLG00000000937	frameshift_variant	61	20	12	12	0.857354
4	2703190	ENSORLG00000000937	frameshift_variant	61	20	12	12	0.857354
4	2703190	ENSORLG00000000937	frameshift_variant	61	20	12	12	0.857354
4	3285821	ENSORLG00000001579	frameshift_variant	0	0	114	1	0.734629
4	3285822	ENSORLG00000001579	frameshift_variant	1	0	114	0	0.734629
4	4152158	ENSORLG00000002041	frameshift_variant	101	5	9	0	0.5126
4	6707740	ENSORLG00000003876	stop_gained	109	6	0	0	0.624274
4	7053373	ENSORLG00000004207	frameshift_variant	96	6	9	4	0.761642
4	7053386	ENSORLG00000004207	frameshift_variant	0	1	113	1	0.761642
4	7446734	ENSORLG00000004600	frameshift_variant	1	2	3	1	0.952125
4	7446734	ENSORLG00000004600	frameshift_variant	1	2	3	1	0.952125
4	7446734	ENSORLG00000004600	frameshift_variant	1	2	3	1	0.952125
4	7707959	ENSORLG00000004741	frameshift_variant	67	16	31	1	0.999995
4	7754292	ENSORLG00000004850	stop_lost	110	5	0	0	0.904421
4	9306251	ENSORLG00000006301	start_lost	45	15	55	0	0.546225
4	10443531	ENSORLG00000006749	frameshift_variant	12	10	88	5	0.999962
4	12857095	ENSORLG00000007581	stop_gained	4	3	108	0	0.993032
4	12857096	ENSORLG00000007581	stop_gained	4	3	108	0	0.993032
4	14541817	ENSORLG00000008808	frameshift_variant	106	3	6	0	0.999928
4	14541822	ENSORLG00000008808	frameshift_variant	106	3	6	0	0.999928
4	14542628	ENSORLG00000008808	frameshift_variant	112	1	2	0	0.999928
4	14542630	ENSORLG00000008808	frameshift_variant	111	1	2	1	0.999928
4	14544401	ENSORLG00000008808	frameshift_variant	110	3	2	0	0.999928
4	14544403	ENSORLG00000008808	frameshift_variant	110	3	2	0	0.999928
4	14548395	ENSORLG00000008808	stop_gained	111	2	2	0	0.999928
4	15742949	ENSORLG00000009969	frameshift_variant	85	5	6	1	0.997331
4	15742994	ENSORLG00000009969	frameshift_variant	109	1	5	0	0.997331
4	18988990	ENSORLG00000012201	frameshift_variant	14	28	60	12	0.999998
4	18988990	ENSORLG00000012201	frameshift_variant	14	28	60	12	0.999998
4	23599913	ENSORLG00000013485	stop_gained	78	37	0	0	0.993079
4	23637482	ENSORLG00000013485	stop_lost	11	82	11	9	0.993079
4	23637482	ENSORLG00000013485	stop_lost	11	82	11	9	0.993079
4	23637520	ENSORLG00000013485	frameshift_variant	89	5	0	7	0.993079
4	23637526	ENSORLG00000013485	frameshift_variant	87	5	0	7	0.993079
4	23637528	ENSORLG00000013485	stop_gained	37	36	15	12	0.993079
4	23637528	ENSORLG00000013485	stop_gained	37	36	15	12	0.993079
4	23637528	ENSORLG00000013485	stop_gained	37	36	15	12	0.993079
4	23693262	ENSORLG00000013485	stop_lost	55	45	13	2	0.993079
4	23721094	ENSORLG00000013485	stop_gained	4	111	0	0	0.993079
4	24029104	ENSORLG00000013717	stop_lost	80	16	0	19	0.822029
4	24934260	ENSORLG00000014340	frameshift_variant	110	0	5	0	0.905763
4	26942597	ENSORLG00000015327	stop_gained	2	1	112	0	0.997346
4	27078686	ENSORLG00000015499	frameshift_variant	3	3	106	0	0.998985
4	27078686	ENSORLG00000015499	frameshift_variant	2	2	57	0	0.998985
4	27078686	ENSORLG00000015499	frameshift_variant	2	2	57	0	0.998985
4	27078686	ENSORLG00000015499	frameshift_variant	2	2	57	0	0.998985
4	27078686	ENSORLG00000015499	frameshift_variant	2	2	57	0	0.998985
4	27078686	ENSORLG00000015499	frameshift_variant	2	2	57	0	0.998985
4	27078686	ENSORLG00000015499	frameshift_variant	2	2	57	0	0.998985
4	27591369	ENSORLG00000015740	frameshift_variant	102	10	3	0	0.999999
4	28198735	ENSORLG00000016036	stop_gained	107	4	4	0	0.920026
4	28348630	ENSORLG00000016163	stop_gained	5	0	110	0	0.957691
4	28902821	ENSORLG00000016385	frameshift_variant	1	0	111	0	0.781233
4	28902821	ENSORLG00000016385	frameshift_variant	1	0	111	0	0.781233
4	28902821	ENSORLG00000016385	frameshift_variant	1	0	111	0	0.781233
4	29142694	ENSORLG00000016444	frameshift_variant	111	0	4	0	0.897542
4	31360539	ENSORLG00000017166	frameshift_variant	10	8	96	1	0.71399
4	31360542	ENSORLG00000017166	frameshift_variant	11	8	91	0	0.71399
4	31378968	ENSORLG00000017171	frameshift_variant	108	4	2	1	0.912141
4	31378969	ENSORLG00000017171	frameshift_variant	108	4	2	1	0.912141
4	31378976	ENSORLG00000017171	frameshift_variant	108	4	2	0	0.912141
4	31378976	ENSORLG00000017171	frameshift_variant	108	4	2	0	0.912141
4	31378985	ENSORLG00000017171	frameshift_variant	107	5	2	1	0.912141
4	31378989	ENSORLG00000017171	frameshift_variant	106	5	2	2	0.912141
5	928803	ENSORLG00000019759	frameshift_variant	109	3	3	0	0.863555
5	2108068	ENSORLG00000000154	frameshift_variant	19	9	87	0	0.84624
5	2417730	ENSORLG00000000437	frameshift_variant	111	3	1	0	0.501473
5	2519180	ENSORLG00000000530	frameshift_variant	112	1	2	0	0.613716
5	2583030	ENSORLG00000000621	frameshift_variant	13	7	23	1	0.92546
5	2589095	ENSORLG00000000621	frameshift_variant	106	9	0	0	0.92546
5	2589098	ENSORLG00000000621	frameshift_variant	105	10	0	0	0.92546
5	2589102	ENSORLG00000000621	frameshift_variant	105	10	0	0	0.92546
5	2589106	ENSORLG00000000621	frameshift_variant	107	8	0	0	0.92546
5	2589230	ENSORLG00000000621	frameshift_variant	57	58	0	0	0.92546
5	2589237	ENSORLG00000000621	frameshift_variant	50	61	0	4	0.92546
5	2589598	ENSORLG00000000621	frameshift_variant	45	70	0	0	0.92546
5	2589602	ENSORLG00000000621	frameshift_variant	75	40	0	0	0.92546
5	3109658	ENSORLG00000001053	frameshift_variant	107	7	0	1	0.999997
5	3811823	ENSORLG00000001443	frameshift_variant	91	12	11	1	0.993981
5	4310913	ENSORLG00000020066	start_lost	59	28	27	1	1
5	4619291	ENSORLG00000001897	frameshift_variant	108	6	0	1	0.999995
5	4929439	ENSORLG00000002312	frameshift_variant	83	12	16	1	1
5	4929439	ENSORLG00000002312	frameshift_variant	83	12	16	1	1
5	4929439	ENSORLG00000002312	frameshift_variant	83	12	16	1	1
5	4929439	ENSORLG00000002312	frameshift_variant	83	12	16	1	1
5	4929440	ENSORLG00000002312	frameshift_variant	87	3	2	6	1
5	4929440	ENSORLG00000002312	frameshift_variant	87	3	2	6	1
5	4929440	ENSORLG00000002312	frameshift_variant	87	3	2	6	1
5	4929440	ENSORLG00000002312	frameshift_variant	87	3	2	6	1
5	4929440	ENSORLG00000002312	frameshift_variant	87	3	2	6	1
5	4929440	ENSORLG00000002312	frameshift_variant	87	3	2	6	1
5	5201839	ENSORLG00000002583	frameshift_variant	9	7	99	0	1
5	5271885	ENSORLG00000002583	frameshift_variant	85	12	18	0	1
5	5412100	ENSORLG00000002740	frameshift_variant	23	12	79	1	0.99967
5	6765771	ENSORLG00000003170	frameshift_variant	1	3	111	0	0.918057
5	8121423	ENSORLG00000003803	stop_gained	63	18	34	0	0.61091
5	10166560	ENSORLG00000004927	frameshift_variant	107	5	3	0	0.977451
5	10412960	ENSORLG00000005176	frameshift_variant	112	1	2	0	0.976974
5	10576157	ENSORLG00000005301	frameshift_variant	9	2	104	0	0.998557
5	11990451	ENSORLG00000006021	frameshift_variant	90	6	0	19	0.998713
5	14655025	ENSORLG00000007308	start_lost	109	2	4	0	0.918904
5	14655416	ENSORLG00000007308	frameshift_variant	103	2	10	0	0.918904
5	15238557	ENSORLG00000007687	frameshift_variant	97	18	0	0	0.997999
5	15238561	ENSORLG00000007687	frameshift_variant	103	12	0	0	0.997999
5	15238570	ENSORLG00000007687	frameshift_variant	102	13	0	0	0.997999
5	15238574	ENSORLG00000007687	frameshift_variant	100	15	0	0	0.997999
5	15515570	ENSORLG00000007813	frameshift_variant	111	0	3	1	0.997353
5	16653878	ENSORLG00000008157	frameshift_variant	111	1	3	0	0.942799
5	16704585	ENSORLG00000008192	start_lost	109	0	6	0	0.970252
5	16706084	ENSORLG00000008192	frameshift_variant	109	0	6	0	0.970252
5	17293082	ENSORLG00000008833	frameshift_variant	105	1	2	7	0.941996
5	19828754	ENSORLG00000010190	frameshift_variant	99	16	0	0	0.840708
5	19828763	ENSORLG00000010190	frameshift_variant	98	17	0	0	0.840708
5	20195980	ENSORLG00000010695	frameshift_variant	27	29	33	0	0.997736
5	26010045	ENSORLG00000013704	frameshift_variant	92	0	4	0	0.999893
5	26010057	ENSORLG00000013704	frameshift_variant	92	0	4	0	0.999893
5	26010059	ENSORLG00000013704	frameshift_variant	61	14	16	0	0.999893
5	26010059	ENSORLG00000013704	frameshift_variant	61	14	16	0	0.999893
5	26010059	ENSORLG00000013704	frameshift_variant	61	14	16	0	0.999893
5	27721294	ENSORLG00000015557	frameshift_variant	112	1	2	0	0.939872
5	28640337	ENSORLG00000015965	frameshift_variant	104	5	6	0	0.964793
5	28645009	ENSORLG00000015965	stop_lost	110	2	3	0	0.964793
5	31560955	ENSORLG00000017121	frameshift_variant	100	4	11	0	0.619162
5	32547801	ENSORLG00000017366	frameshift_variant	3	0	111	1	0.980103
6	4672288	ENSORLG00000018691	stop_gained	111	1	3	0	0.942412
6	4677602	ENSORLG00000018691	frameshift_variant	111	1	3	0	0.942412
6	7176204	ENSORLG00000001003	frameshift_variant	111	1	3	0	0.996615
6	7793977	ENSORLG00000001260	frameshift_variant	93	22	0	0	0.998643
6	8195040	ENSORLG00000001385	frameshift_variant	33	14	38	27	0.998901
6	9213188	ENSORLG00000001794	frameshift_variant	0	0	114	1	0.890186
6	10487855	ENSORLG00000001943	frameshift_variant	0	19	95	1	0.999999
6	10487873	ENSORLG00000001943	frameshift_variant	11	7	96	1	0.999999
6	12497594	ENSORLG00000003018	frameshift_variant	60	7	1	0	0.999979
6	12497595	ENSORLG00000003018	frameshift_variant	62	3	1	1	0.999979
6	12910315	ENSORLG00000003267	stop_gained	110	5	0	0	0.9788
6	13730306	ENSORLG00000004087	frameshift_variant	106	7	2	0	0.987885
6	13730308	ENSORLG00000004087	frameshift_variant	106	7	2	0	0.987885
6	13730309	ENSORLG00000004087	frameshift_variant	106	7	2	0	0.987885
6	13730310	ENSORLG00000004087	frameshift_variant	106	7	2	0	0.987885
6	13978215	ENSORLG00000004379	stop_lost	108	6	1	0	0.992329
6	14452678	ENSORLG00000004641	stop_gained	59	21	35	0	1
6	16042062	ENSORLG00000006459	frameshift_variant	3	0	102	0	0.999486
6	19713040	ENSORLG00000009540	frameshift_variant	21	0	89	5	1
6	19713044	ENSORLG00000009540	frameshift_variant	3	0	88	24	1
6	19842167	ENSORLG00000009601	frameshift_variant	97	8	10	0	0.999139
6	20291196	ENSORLG00000009936	stop_lost	107	5	3	0	0.999916
6	21112911	ENSORLG00000010553	frameshift_variant	109	2	4	0	0.710624
6	21112914	ENSORLG00000010553	frameshift_variant	109	2	4	0	0.710624
6	24333097	ENSORLG00000012696	stop_gained	55	32	28	0	0.902457
6	26029323	ENSORLG00000013739	frameshift_variant	96	7	8	0	0.977597
6	26029323	ENSORLG00000013739	frameshift_variant	96	7	8	0	0.977597
6	27886348	ENSORLG00000015442	stop_gained	17	7	91	0	0.916236
6	27886433	ENSORLG00000015442	frameshift_variant	101	7	7	0	0.916236
6	27886454	ENSORLG00000015442	start_lost	10	5	100	0	0.916236
6	28016515	ENSORLG00000015580	frameshift_variant	12	6	97	0	0.655262
6	28016518	ENSORLG00000015580	frameshift_variant	11	6	97	1	0.655262
6	28018375	ENSORLG00000015587	frameshift_variant	37	13	64	1	0.911901
6	28633382	ENSORLG00000015758	frameshift_variant	106	2	7	0	0.952516
6	28829454	ENSORLG00000015758	frameshift_variant	7	2	106	0	0.952516
6	28829474	ENSORLG00000015758	frameshift_variant	94	7	14	0	0.952516
6	28829541	ENSORLG00000015758	frameshift_variant	90	11	14	0	0.952516
6	29207871	ENSORLG00000015846	frameshift_variant	104	2	8	1	0.766219
6	30203111	ENSORLG00000016080	frameshift_variant	112	0	3	0	0.994303
6	30203114	ENSORLG00000016080	frameshift_variant	2	3	107	0	0.994303
6	30203114	ENSORLG00000016080	frameshift_variant	2	3	107	0	0.994303
6	30409125	ENSORLG00000016175	stop_gained	2	0	113	0	0.951169
6	30473367	ENSORLG00000016185	frameshift_variant	107	5	3	0	0.691626
6	30751563	ENSORLG00000016237	frameshift_variant	109	3	3	0	0.947996
6	30770442	ENSORLG00000016237	frameshift_variant	16	8	91	0	0.947996
6	31067841	ENSORLG00000016483	frameshift_variant	106	9	0	0	0.999975
6	31067844	ENSORLG00000016483	frameshift_variant	98	7	0	1	0.999975
7	849346	ENSORLG00000000160	frameshift_variant	1	0	111	1	0.538776
7	4711574	ENSORLG00000002014	frameshift_variant	31	23	60	1	0.83765
7	4998065	ENSORLG00000002252	frameshift_variant	110	2	3	0	0.999487
7	7390619	ENSORLG00000003548	frameshift_variant	7	0	108	0	0.954332
7	7390633	ENSORLG00000003548	frameshift_variant	11	6	47	0	0.954332
7	8090600	ENSORLG00000018682	frameshift_variant	92	1	2	18	0.970936
7	8090600	ENSORLG00000018682	frameshift_variant	92	1	2	18	0.970936
7	8091419	ENSORLG00000018682	frameshift_variant	56	44	2	13	0.970936
7	8091426	ENSORLG00000018682	frameshift_variant	44	41	2	18	0.970936
7	8091426	ENSORLG00000018682	frameshift_variant	44	41	2	18	0.970936
7	8091562	ENSORLG00000018682	frameshift_variant	67	40	0	8	0.970936
7	8092180	ENSORLG00000018682	frameshift_variant	39	3	38	35	0.970936
7	8147004	ENSORLG00000004402	frameshift_variant	14	7	93	1	0.990915
7	9044728	ENSORLG00000004870	frameshift_variant	1	0	113	1	0.938927
7	9044729	ENSORLG00000004870	frameshift_variant	1	0	113	1	0.938927
7	9483737	ENSORLG00000005130	frameshift_variant	7	4	104	0	0.962624
7	10015061	ENSORLG00000005422	frameshift_variant	110	1	4	0	0.999989
7	10545935	ENSORLG00000005757	frameshift_variant	109	5	1	0	0.769538
7	11649571	ENSORLG00000006969	frameshift_variant	0	1	114	0	0.984409
7	11855675	ENSORLG00000007276	frameshift_variant	65	32	9	0	1
7	11923910	ENSORLG00000007297	frameshift_variant	103	1	3	0	0.957042
7	11923910	ENSORLG00000007297	frameshift_variant	103	1	3	0	0.957042
7	14275041	ENSORLG00000008916	frameshift_variant	110	5	0	0	0.975619
7	14795466	ENSORLG00000009314	frameshift_variant	110	2	3	0	0.999998
7	16247520	ENSORLG00000009964	frameshift_variant	71	17	24	0	0.999994
7	21088312	ENSORLG00000014108	frameshift_variant	109	6	0	0	0.968178
7	21088333	ENSORLG00000014108	frameshift_variant	109	6	0	0	0.968178
7	21739205	ENSORLG00000014864	frameshift_variant	4	1	109	1	0.974533
7	22367248	ENSORLG00000015567	frameshift_variant	107	4	3	0	0.892479
7	22367248	ENSORLG00000015567	frameshift_variant	107	4	3	0	0.892479
7	22370098	ENSORLG00000015567	stop_gained	110	3	2	0	0.892479
7	22375781	ENSORLG00000015567	frameshift_variant	101	5	3	0	0.892479
7	22375781	ENSORLG00000015567	frameshift_variant	101	5	3	0	0.892479
7	23181205	ENSORLG00000015843	stop_gained	1	2	112	0	0.568324
7	25128789	ENSORLG00000016173	frameshift_variant	103	5	7	0	0.999617
7	25128792	ENSORLG00000016173	frameshift_variant	103	5	7	0	0.999617
7	25921295	ENSORLG00000016497	stop_gained	104	5	6	0	0.991997
7	25989199	ENSORLG00000016534	frameshift_variant	98	9	8	0	0.93192
7	25989202	ENSORLG00000016534	frameshift_variant	98	9	8	0	0.93192
7	26358789	ENSORLG00000016697	frameshift_variant	96	11	3	0	0.957621
7	26382766	ENSORLG00000016706	frameshift_variant	110	5	0	0	0.988461
7	26382790	ENSORLG00000016706	frameshift_variant	101	14	0	0	0.988461
7	30692021	ENSORLG00000019952	frameshift_variant	5	6	103	1	0.999979
7	31080311	ENSORLG00000019677	stop_gained	46	21	48	0	0.999989
7	31343045	ENSORLG00000019256	start_lost	107	2	6	0	0.992298
7	31343047	ENSORLG00000019256	start_lost	107	2	6	0	0.992298
7	31346606	ENSORLG00000019256	frameshift_variant	111	1	3	0	0.992298
7	32813315	ENSORLG00000016829	frameshift_variant	101	3	1	10	0.947906
7	32813317	ENSORLG00000016829	frameshift_variant	101	3	1	10	0.947906
7	32813321	ENSORLG00000016829	frameshift_variant	100	3	1	11	0.947906
7	32813646	ENSORLG00000016829	stop_gained	30	12	61	12	0.947906
7	32818284	ENSORLG00000016829	frameshift_variant	89	15	11	0	0.947906
7	32818287	ENSORLG00000016829	frameshift_variant	89	16	10	0	0.947906
7	32818638	ENSORLG00000016829	frameshift_variant	98	8	9	0	0.947906
7	32818639	ENSORLG00000016829	frameshift_variant	98	8	9	0	0.947906
7	32818651	ENSORLG00000016829	frameshift_variant	98	8	9	0	0.947906
7	32818668	ENSORLG00000016829	frameshift_variant	99	11	1	4	0.947906
7	32818669	ENSORLG00000016829	frameshift_variant	94	8	9	4	0.947906
7	32818765	ENSORLG00000016829	frameshift_variant	98	8	9	0	0.947906
7	32818765	ENSORLG00000016829	frameshift_variant	95	8	9	0	0.947906
7	32818765	ENSORLG00000016829	frameshift_variant	95	8	9	0	0.947906
7	32818874	ENSORLG00000016829	frameshift_variant	94	8	2	11	0.947906
7	32818880	ENSORLG00000016829	frameshift_variant	98	8	2	7	0.947906
7	32818889	ENSORLG00000016829	stop_gained	37	64	3	11	0.947906
7	32818893	ENSORLG00000016829	stop_lost	30	65	11	9	0.947906
7	32843123	ENSORLG00000016829	frameshift_variant	94	10	11	0	0.947906
7	32843126	ENSORLG00000016829	frameshift_variant	94	10	11	0	0.947906
7	32843433	ENSORLG00000016829	frameshift_variant	93	1	2	19	0.947906
7	32843436	ENSORLG00000016829	frameshift_variant	90	1	2	22	0.947906
7	32843655	ENSORLG00000016829	stop_gained	100	5	0	5	0.947906
7	32843655	ENSORLG00000016829	stop_gained	100	5	0	5	0.947906
7	32843665	ENSORLG00000016829	frameshift_variant	105	5	0	5	0.947906
8	917172	ENSORLG00000000290	frameshift_variant	112	1	2	0	0.928559
8	923415	ENSORLG00000000290	frameshift_variant	49	19	47	0	0.928559
8	946507	ENSORLG00000000316	frameshift_variant	95	11	9	0	0.670741
8	946509	ENSORLG00000000316	frameshift_variant	95	11	9	0	0.670741
8	2386756	ENSORLG00000001119	frameshift_variant	109	4	2	0	0.694539
8	2677916	ENSORLG00000001230	frameshift_variant	5	1	109	0	0.925719
8	2677919	ENSORLG00000001230	frameshift_variant	5	1	109	0	0.925719
8	3962763	ENSORLG00000002168	frameshift_variant	3	1	110	1	0.561262
8	3971862	ENSORLG00000002172	stop_gained	17	30	63	5	0.970561
8	4605024	ENSORLG00000002593	frameshift_variant	1	0	114	0	0.999993
8	4844477	ENSORLG00000002768	start_lost	83	15	17	0	0.981115
8	5495621	ENSORLG00000003115	start_lost	65	14	36	0	0.634179
8	6160038	ENSORLG00000003868	frameshift_variant	107	3	5	0	0.970098
8	8600799	ENSORLG00000005829	frameshift_variant	1	1	111	0	1
8	8600799	ENSORLG00000005829	frameshift_variant	1	1	111	0	1
8	10182833	ENSORLG00000007623	frameshift_variant	108	3	4	0	0.671273
8	10701117	ENSORLG00000007960	frameshift_variant	102	13	0	0	0.977487
8	10701118	ENSORLG00000007960	frameshift_variant	103	12	0	0	0.977487
8	10701185	ENSORLG00000007960	frameshift_variant	100	15	0	0	0.977487
8	10701188	ENSORLG00000007960	frameshift_variant	101	14	0	0	0.977487
8	10701198	ENSORLG00000007960	frameshift_variant	102	13	0	0	0.977487
8	10701204	ENSORLG00000007960	frameshift_variant	104	11	0	0	0.977487
8	10701208	ENSORLG00000007960	frameshift_variant	104	11	0	0	0.977487
8	11023991	ENSORLG00000008033	stop_lost	108	4	1	2	0.935623
8	11284056	ENSORLG00000008296	frameshift_variant	103	6	6	0	0.987033
8	12094071	ENSORLG00000008910	frameshift_variant	107	1	7	0	0.994153
8	12094078	ENSORLG00000008910	frameshift_variant	107	1	7	0	0.994153
8	12094313	ENSORLG00000008910	frameshift_variant	6	1	108	0	0.994153
8	13218746	ENSORLG00000010214	frameshift_variant	107	4	4	0	1
8	13219092	ENSORLG00000010214	frameshift_variant	45	19	51	0	1
8	13219093	ENSORLG00000010214	frameshift_variant	45	18	51	0	1
8	13219093	ENSORLG00000010214	frameshift_variant	45	18	51	0	1
8	13232905	ENSORLG00000010273	stop_gained	111	1	3	0	0.999363
8	18059779	ENSORLG00000013225	frameshift_variant	109	1	5	0	0.928994
8	18059782	ENSORLG00000013225	frameshift_variant	109	1	5	0	0.928994
8	19410125	ENSORLG00000014060	stop_gained	108	6	1	0	0.927169
8	19449762	ENSORLG00000014127	frameshift_variant	3	2	102	2	0.999944
8	19449762	ENSORLG00000014127	frameshift_variant	3	2	102	2	0.999944
8	19589520	ENSORLG00000014315	start_lost	27	16	65	1	0.79981
8	19589520	ENSORLG00000014315	start_lost	27	16	65	1	0.79981
8	19823948	ENSORLG00000014587	frameshift_variant	75	40	0	0	0.89985
8	19823951	ENSORLG00000014587	frameshift_variant	71	42	0	2	0.89985
8	19839258	ENSORLG00000014613	stop_lost	40	23	52	0	0.814986
8	19839984	ENSORLG00000014613	frameshift_variant	0	0	115	0	0.814986
8	19840440	ENSORLG00000014613	frameshift_variant	109	6	0	0	0.814986
8	19849555	ENSORLG00000014613	stop_gained	107	7	1	0	0.814986
8	19849562	ENSORLG00000014613	start_lost	107	7	1	0	0.814986
8	20061498	ENSORLG00000014799	stop_gained	110	1	3	1	0.934053
8	21592227	ENSORLG00000015521	frameshift_variant	108	4	3	0	0.999995
8	23211613	ENSORLG00000016682	stop_gained	24	8	82	0	0.894413
8	23211613	ENSORLG00000016682	stop_gained	24	8	82	0	0.894413
8	23955114	ENSORLG00000017013	frameshift_variant	17	11	87	0	1
8	25057107	ENSORLG00000017282	frameshift_variant	99	7	9	0	0.999919
9	747490	ENSORLG00000019992	frameshift_variant	111	1	3	0	0.999985
9	1063964	ENSORLG00000020820	frameshift_variant	102	2	8	0	1
9	1063967	ENSORLG00000020820	frameshift_variant	102	2	8	3	1
9	1210151	ENSORLG00000020817	frameshift_variant	40	74	0	1	0.780464
9	1210154	ENSORLG00000020817	frameshift_variant	38	76	0	1	0.780464
9	1212022	ENSORLG00000020817	frameshift_variant	11	104	0	0	0.780464
9	1212025	ENSORLG00000020817	frameshift_variant	11	104	0	0	0.780464
9	1213129	ENSORLG00000020817	frameshift_variant	9	106	0	0	0.780464
9	1213137	ENSORLG00000020817	frameshift_variant	8	107	0	0	0.780464
9	1818723	ENSORLG00000000338	stop_gained	112	1	2	0	0.867529
9	2211934	ENSORLG00000000733	stop_gained	1	0	113	1	0.821183
9	3045163	ENSORLG00000000897	frameshift_variant	28	19	67	1	0.999807
9	3045169	ENSORLG00000000897	frameshift_variant	22	17	72	4	0.999807
9	3045179	ENSORLG00000000897	stop_gained	23	15	77	0	0.999807
9	3045231	ENSORLG00000000897	frameshift_variant	65	15	34	1	0.999807
9	3197061	ENSORLG00000001000	start_lost	106	3	6	0	0.993386
9	4201720	ENSORLG00000001381	frameshift_variant	90	15	10	0	0.995256
9	5319737	ENSORLG00000001714	frameshift_variant	101	6	4	2	1
9	9580262	ENSORLG00000004777	frameshift_variant	107	3	5	0	0.880973
9	10524536	ENSORLG00000004928	stop_gained	109	5	1	0	0.717
9	14145927	ENSORLG00000009816	stop_gained	107	3	5	0	0.954399
9	14340521	ENSORLG00000009876	stop_gained	108	7	0	0	0.998054
9	15199718	ENSORLG00000015946	frameshift_variant	44	14	49	8	0.693633
9	16474637	ENSORLG00000010685	frameshift_variant	109	1	5	0	0.622887
9	16995038	ENSORLG00000011059	frameshift_variant	107	4	4	0	0.999868
9	17060372	ENSORLG00000011216	frameshift_variant	102	7	6	0	0.987426
9	17098844	ENSORLG00000011306	stop_lost	60	22	33	0	0.983894
9	18370445	ENSORLG00000012286	start_lost	5	2	108	0	1
9	18589455	ENSORLG00000012478	stop_gained	88	9	18	0	0.917171
9	20339453	ENSORLG00000013902	frameshift_variant	98	4	13	0	1
9	20339454	ENSORLG00000013902	frameshift_variant	98	4	13	0	1
9	20339609	ENSORLG00000013902	frameshift_variant	62	4	2	0	1
9	20339611	ENSORLG00000013902	frameshift_variant	62	4	2	0	1
9	20339625	ENSORLG00000013902	frameshift_variant	100	0	6	1	1
9	20339628	ENSORLG00000013902	frameshift_variant	48	15	28	0	1
9	20339628	ENSORLG00000013902	frameshift_variant	48	15	28	0	1
9	20339628	ENSORLG00000013902	frameshift_variant	48	15	28	0	1
9	20339628	ENSORLG00000013902	frameshift_variant	48	15	28	0	1
9	20339628	ENSORLG00000013902	frameshift_variant	48	15	28	0	1
9	23196576	ENSORLG00000015012	stop_gained	37	19	59	0	0.999641
9	24410861	ENSORLG00000015313	frameshift_variant	2	5	105	0	1
9	24886762	ENSORLG00000015451	frameshift_variant	105	3	1	1	0.722883
9	24886762	ENSORLG00000015451	frameshift_variant	105	3	1	1	0.722883
9	24886762	ENSORLG00000015451	frameshift_variant	105	3	1	1	0.722883
9	27196453	ENSORLG00000016452	start_lost	97	18	0	0	0.928696
9	30192845	ENSORLG00000017219	start_lost	39	25	51	0	0.999972
9	30197479	ENSORLG00000017219	frameshift_variant	24	20	71	0	0.999972
9	30200026	ENSORLG00000017219	frameshift_variant	6	0	109	0	0.999972
9	31047227	ENSORLG00000017470	stop_lost	96	9	10	0	0.562445
9	31784070	ENSORLG00000017685	start_lost	0	1	110	4	1
9	33041911	ENSORLG00000018874	frameshift_variant	79	10	0	21	0.983619
9	33041911	ENSORLG00000018874	frameshift_variant	79	10	0	21	0.983619
10	1060114	ENSORLG00000020186	frameshift_variant	109	3	3	0	0.999999
10	3066578	ENSORLG00000020474	frameshift_variant	2	11	86	16	0.795898
10	3066642	ENSORLG00000020474	frameshift_variant	0	0	115	0	0.795898
10	3066645	ENSORLG00000020474	frameshift_variant	0	0	115	0	0.795898
10	3066735	ENSORLG00000020474	frameshift_variant	0	0	115	0	0.795898
10	3066751	ENSORLG00000020474	frameshift_variant	0	0	115	0	0.795898
10	3856837	ENSORLG00000020583	frameshift_variant	109	2	3	1	0.742394
10	4644432	ENSORLG00000020637	frameshift_variant	0	0	114	1	0.989961
10	8265569	ENSORLG00000000794	frameshift_variant	72	15	28	0	1
10	8265582	ENSORLG00000000794	frameshift_variant	67	14	29	0	1
10	8265582	ENSORLG00000000794	frameshift_variant	67	14	29	0	1
10	8277122	ENSORLG00000000794	frameshift_variant	109	4	2	0	1
10	9737435	ENSORLG00000001026	frameshift_variant	30	21	64	0	0.89317
10	9799850	ENSORLG00000001110	frameshift_variant	3	2	98	1	0.999646
10	9799859	ENSORLG00000001110	frameshift_variant	3	1	88	1	0.999646
10	9799859	ENSORLG00000001110	frameshift_variant	3	1	88	1	0.999646
10	9799859	ENSORLG00000001110	frameshift_variant	3	1	88	1	0.999646
10	10088258	ENSORLG00000001298	frameshift_variant	4	9	102	0	0.668457
10	10607083	ENSORLG00000001595	frameshift_variant	111	0	4	0	0.999808
10	10607090	ENSORLG00000001595	frameshift_variant	50	21	43	0	0.999808
10	10607090	ENSORLG00000001595	frameshift_variant	50	21	43	0	0.999808
10	10643964	ENSORLG00000001595	stop_gained	0	1	113	1	0.999808
10	10995740	ENSORLG00000001692	frameshift_variant	110	5	0	0	0.926241
10	10995742	ENSORLG00000001692	frameshift_variant	110	5	0	0	0.926241
10	11015910	ENSORLG00000001738	frameshift_variant	97	10	8	0	0.995492
10	11333921	ENSORLG00000001913	frameshift_variant	104	10	0	1	0.99907
10	11333925	ENSORLG00000001913	frameshift_variant	103	11	0	1	0.99907
10	11333928	ENSORLG00000001913	frameshift_variant	102	12	0	1	0.99907
10	11333929	ENSORLG00000001913	frameshift_variant	101	13	0	1	0.99907
10	11333937	ENSORLG00000001913	frameshift_variant	101	14	0	0	0.99907
10	11333941	ENSORLG00000001913	frameshift_variant	100	15	0	0	0.99907
10	11333945	ENSORLG00000001913	frameshift_variant	102	13	0	0	0.99907
10	11333989	ENSORLG00000001913	frameshift_variant	101	12	0	0	0.99907
10	11334000	ENSORLG00000001913	frameshift_variant	103	12	0	0	0.99907
10	11334004	ENSORLG00000001913	frameshift_variant	104	11	0	0	0.99907
10	11334009	ENSORLG00000001913	frameshift_variant	104	11	0	0	0.99907
10	11334014	ENSORLG00000001913	frameshift_variant	103	10	0	0	0.99907
10	11334014	ENSORLG00000001913	frameshift_variant	103	10	0	0	0.99907
10	11334024	ENSORLG00000001913	frameshift_variant	103	10	0	0	0.99907
10	11987624	ENSORLG00000002389	frameshift_variant	100	6	2	0	0.999848
10	11987624	ENSORLG00000002389	frameshift_variant	100	6	2	0	0.999848
10	11987624	ENSORLG00000002389	frameshift_variant	100	6	2	0	0.999848
10	11987812	ENSORLG00000002389	frameshift_variant	35	7	0	7	0.999848
10	11987815	ENSORLG00000002389	frameshift_variant	43	7	0	1	0.999848
10	12358247	ENSORLG00000002721	frameshift_variant	111	3	1	0	0.999939
10	13939093	ENSORLG00000003426	start_lost	4	3	107	0	0.508227
10	13939093	ENSORLG00000003426	start_lost	4	3	107	0	0.508227
10	14741555	ENSORLG00000004133	stop_gained	4	4	107	0	0.89988
10	15827333	ENSORLG00000004469	frameshift_variant	110	1	2	0	0.955969
10	16556156	ENSORLG00000005059	stop_gained	97	10	8	0	0.930956
10	17080225	ENSORLG00000005291	stop_lost	94	10	11	0	0.534506
10	19956301	ENSORLG00000007191	stop_gained	111	1	3	0	0.981871
10	19956312	ENSORLG00000007191	frameshift_variant	111	1	3	0	0.981871
10	20371087	ENSORLG00000007301	frameshift_variant	105	4	6	0	0.644914
10	22179799	ENSORLG00000008254	frameshift_variant	87	16	12	0	0.990023
10	22421677	ENSORLG00000008374	frameshift_variant	106	6	3	0	0.999964
10	22421678	ENSORLG00000008374	frameshift_variant	106	6	3	0	0.999964
10	23904444	ENSORLG00000008548	stop_gained	108	2	5	0	0.548577
10	23904460	ENSORLG00000008548	stop_lost	101	8	6	0	0.548577
10	25744000	ENSORLG00000009395	frameshift_variant	85	16	12	1	0.980052
10	25744000	ENSORLG00000009395	frameshift_variant	85	16	12	1	0.980052
10	25806454	ENSORLG00000009442	frameshift_variant	105	3	6	1	0.993972
10	25806455	ENSORLG00000009442	frameshift_variant	95	8	6	6	0.993972
10	26052497	ENSORLG00000009586	stop_lost	99	16	0	0	0.979722
10	26631127	ENSORLG00000009917	start_lost	106	7	2	0	0.902084
10	28296705	ENSORLG00000011166	frameshift_variant	18	10	86	0	0.992723
10	28296705	ENSORLG00000011166	frameshift_variant	18	10	86	0	0.992723
11	1973497	ENSORLG00000000647	start_lost	53	23	39	0	0.554922
11	3219773	ENSORLG00000001113	stop_gained	106	5	3	1	0.951325
11	4395775	ENSORLG00000001264	frameshift_variant	56	0	7	24	0.996149
11	4395775	ENSORLG00000001264	frameshift_variant	56	0	7	24	0.996149
11	4395775	ENSORLG00000001264	frameshift_variant	56	0	7	24	0.996149
11	4395775	ENSORLG00000001264	frameshift_variant	56	0	7	24	0.996149
11	4395777	ENSORLG00000001264	frameshift_variant	103	0	4	7	0.996149
11	4395777	ENSORLG00000001264	frameshift_variant	103	0	4	7	0.996149
11	4397471	ENSORLG00000001264	frameshift_variant	80	14	21	0	0.996149
11	4397474	ENSORLG00000001264	frameshift_variant	80	14	21	0	0.996149
11	4738795	ENSORLG00000001600	stop_gained	111	2	2	0	0.999461
11	5444749	ENSORLG00000001948	frameshift_variant	102	1	3	0	0.56383
11	5444749	ENSORLG00000001948	frameshift_variant	2	6	98	0	0.56383
11	5444749	ENSORLG00000001948	frameshift_variant	2	6	98	0	0.56383
11	5444749	ENSORLG00000001948	frameshift_variant	2	6	98	0	0.56383
11	6759827	ENSORLG00000002642	frameshift_variant	99	6	10	0	0.999939
11	9674741	ENSORLG00000003944	frameshift_variant	42	73	0	0	0.902454
11	9674744	ENSORLG00000003944	frameshift_variant	39	76	0	0	0.902454
11	9674779	ENSORLG00000003944	frameshift_variant	60	55	0	0	0.902454
11	9674783	ENSORLG00000003944	frameshift_variant	60	55	0	0	0.902454
11	9674790	ENSORLG00000003944	frameshift_variant	60	55	0	0	0.902454
11	9674794	ENSORLG00000003944	frameshift_variant	59	56	0	0	0.902454
11	9674796	ENSORLG00000003944	frameshift_variant	59	56	0	0	0.902454
11	10701173	ENSORLG00000004615	frameshift_variant	32	12	71	0	0.999975
11	10701187	ENSORLG00000004615	frameshift_variant	28	11	76	0	0.999975
11	15759729	ENSORLG00000006525	start_lost	111	0	4	0	0.999999
11	15787635	ENSORLG00000006565	frameshift_variant	97	10	8	0	0.998863
11	15790450	ENSORLG00000006565	start_lost	58	14	43	0	0.998863
11	16007982	ENSORLG00000006837	frameshift_variant	26	21	66	2	0.747647
11	16053153	ENSORLG00000006948	frameshift_variant	111	2	2	0	0.96499
11	16827171	ENSORLG00000007124	frameshift_variant	110	3	2	0	0.732636
11	19986271	ENSORLG00000009735	frameshift_variant	0	4	96	15	0.994597
11	22015300	ENSORLG00000011581	frameshift_variant	93	12	10	0	0.935152
11	22511320	ENSORLG00000012311	frameshift_variant	96	9	9	1	0.998313
11	22511326	ENSORLG00000012311	frameshift_variant	102	7	5	1	0.998313
11	22511327	ENSORLG00000012311	frameshift_variant	104	4	3	4	0.998313
11	22511330	ENSORLG00000012311	frameshift_variant	96	9	9	1	0.998313
11	25702226	ENSORLG00000013929	frameshift_variant	109	4	2	0	0.997119
11	27830984	ENSORLG00000014332	frameshift_variant	107	2	6	0	0.976773
11	27830987	ENSORLG00000014332	frameshift_variant	107	2	6	0	0.976773
12	1858761	ENSORLG00000000883	frameshift_variant	107	5	3	0	0.898322
12	2721799	ENSORLG00000001697	frameshift_variant	66	22	21	0	0.998404
12	3679218	ENSORLG00000002365	frameshift_variant	58	21	36	0	0.995788
12	8152892	ENSORLG00000004350	frameshift_variant	108	4	3	0	0.964514
12	9283772	ENSORLG00000005567	frameshift_variant	106	4	5	0	1
12	9290647	ENSORLG00000005624	frameshift_variant	36	2	8	7	0.957742
12	9290765	ENSORLG00000005624	frameshift_variant	101	9	4	0	0.957742
12	9419220	ENSORLG00000005724	frameshift_variant	111	2	2	0	0.779028
12	12282425	ENSORLG00000007166	frameshift_variant	111	1	2	1	0.994101
12	13760401	ENSORLG00000008298	frameshift_variant	100	7	8	0	0.995302
12	14371368	ENSORLG00000009103	frameshift_variant	6	1	107	1	0.750806
12	14391869	ENSORLG00000009198	stop_gained	110	4	1	0	0.671156
12	14391877	ENSORLG00000009198	stop_gained	89	10	16	0	0.671156
12	14391895	ENSORLG00000009198	frameshift_variant	89	10	16	0	0.671156
12	15950912	ENSORLG00000010478	frameshift_variant	107	8	0	0	0.876761
12	15951257	ENSORLG00000010478	frameshift_variant	5	110	0	0	0.876761
12	15951259	ENSORLG00000010478	frameshift_variant	2	109	0	0	0.876761
12	15951259	ENSORLG00000010478	frameshift_variant	2	109	0	0	0.876761
12	25897507	ENSORLG00000013792	frameshift_variant	5	1	108	1	0.999999
13	210151	ENSORLG00000020786	frameshift_variant	2	0	112	1	0.976637
13	691506	ENSORLG00000020380	stop_gained	97	7	9	2	0.998556
13	1125094	ENSORLG00000000447	frameshift_variant	11	7	97	0	0.997333
13	4178538	ENSORLG00000001611	frameshift_variant	2	0	84	25	0.999827
13	4178538	ENSORLG00000001611	frameshift_variant	2	0	84	25	0.999827
13	4935294	ENSORLG00000002056	frameshift_variant	98	7	10	0	0.96231
13	4936122	ENSORLG00000002056	frameshift_variant	2	0	112	1	0.96231
13	5094176	ENSORLG00000002334	frameshift_variant	91	9	15	0	0.683564
13	5094178	ENSORLG00000002334	frameshift_variant	88	9	15	0	0.683564
13	5094178	ENSORLG00000002334	frameshift_variant	88	9	15	0	0.683564
13	5097180	ENSORLG00000002291	frameshift_variant	4	4	30	10	0.753972
13	5359369	ENSORLG00000002455	frameshift_variant	1	13	29	0	0.999136
13	5359370	ENSORLG00000002455	frameshift_variant	1	12	24	0	0.999136
13	5359370	ENSORLG00000002455	frameshift_variant	1	12	24	0	0.999136
13	5359370	ENSORLG00000002455	frameshift_variant	1	12	24	0	0.999136
13	7002249	ENSORLG00000002825	frameshift_variant	99	4	1	11	0.617812
13	7002259	ENSORLG00000002825	frameshift_variant	59	21	13	3	0.617812
13	7002260	ENSORLG00000002825	frameshift_variant	14	25	35	0	0.617812
13	7967328	ENSORLG00000003420	frameshift_variant	13	2	100	0	0.999998
13	7967393	ENSORLG00000003420	frameshift_variant	107	3	5	0	0.999998
13	8471262	ENSORLG00000003788	start_lost	109	3	3	0	1
13	10188492	ENSORLG00000004525	frameshift_variant	105	8	2	0	0.902399
13	10188494	ENSORLG00000004525	frameshift_variant	105	8	2	0	0.902399
13	10284954	ENSORLG00000004656	frameshift_variant	110	1	4	0	0.923877
13	10284956	ENSORLG00000004656	frameshift_variant	110	1	4	0	0.923877
13	11789963	ENSORLG00000005169	stop_gained	0	0	114	1	0.983713
13	13573386	ENSORLG00000006249	frameshift_variant	94	10	11	0	0.839326
13	14615668	ENSORLG00000006902	frameshift_variant	104	6	4	1	0.926416
13	14615671	ENSORLG00000006902	frameshift_variant	104	6	4	1	0.926416
13	14615689	ENSORLG00000006902	frameshift_variant	22	6	86	1	0.926416
13	14817977	ENSORLG00000006962	frameshift_variant	92	0	3	20	0.88706
13	16479099	ENSORLG00000007666	stop_gained	105	6	4	0	1
13	18523164	ENSORLG00000009031	stop_lost	103	6	6	0	0.82431
13	18676418	ENSORLG00000009316	frameshift_variant	103	6	6	0	0.86982
13	20753778	ENSORLG00000010382	frameshift_variant	2	0	113	0	0.939296
13	21408381	ENSORLG00000010731	stop_gained	108	4	3	0	0.951565
13	21787026	ENSORLG00000011120	frameshift_variant	109	5	0	0	0.999998
13	21787027	ENSORLG00000011120	frameshift_variant	110	5	0	0	0.999998
13	21787027	ENSORLG00000011120	frameshift_variant	109	5	0	0	0.999998
13	21787030	ENSORLG00000011120	frameshift_variant	110	5	0	0	0.999998
13	21787033	ENSORLG00000011120	frameshift_variant	110	5	0	0	0.999998
13	21788790	ENSORLG00000011120	stop_gained	3	2	108	2	0.999998
13	22390915	ENSORLG00000011517	frameshift_variant	9	12	94	0	0.999926
13	22966801	ENSORLG00000011859	stop_gained	110	4	1	0	0.942796
13	24308544	ENSORLG00000012374	stop_gained	109	3	2	1	0.902427
13	24995638	ENSORLG00000012838	frameshift_variant	6	0	109	0	0.930004
13	24995639	ENSORLG00000012838	frameshift_variant	6	0	109	0	0.930004
13	25004912	ENSORLG00000012838	frameshift_variant	72	18	21	0	0.930004
13	25004912	ENSORLG00000012838	frameshift_variant	72	18	21	0	0.930004
14	2568466	ENSORLG00000000577	stop_gained	109	0	6	0	0.997835
14	3469101	ENSORLG00000000824	frameshift_variant	99	5	11	0	0.999792
14	4565041	ENSORLG00000001025	frameshift_variant	108	6	0	1	0.942384
14	4857675	ENSORLG00000001061	stop_gained	99	7	9	0	0.997297
14	6208506	ENSORLG00000001267	start_lost	106	2	7	0	0.927173
14	6900105	ENSORLG00000001552	frameshift_variant	110	3	2	0	0.999155
14	6900190	ENSORLG00000001552	frameshift_variant	95	7	13	0	0.999155
14	7778468	ENSORLG00000001788	frameshift_variant	92	12	11	0	0.954434
14	8919487	ENSORLG00000003098	frameshift_variant	107	3	5	0	1
14	9196334	ENSORLG00000003317	stop_gained	112	1	2	0	0.999939
14	11138071	ENSORLG00000004517	start_lost	4	2	109	0	0.967814
14	12157269	ENSORLG00000004903	frameshift_variant	93	11	9	2	0.748857
14	12157285	ENSORLG00000004903	frameshift_variant	93	11	9	2	0.748857
14	14195439	ENSORLG00000006778	frameshift_variant	106	6	3	0	0.998335
14	14462486	ENSORLG00000006909	frameshift_variant	2	0	113	0	0.965696
14	14876706	ENSORLG00000007141	frameshift_variant	1	3	111	0	0.999998
14	15193022	ENSORLG00000007490	stop_gained	6	0	109	0	0.961339
14	15692310	ENSORLG00000007975	frameshift_variant	87	9	0	0	0.999997
14	15841756	ENSORLG00000008187	frameshift_variant	108	3	4	0	0.999239
14	15845367	ENSORLG00000008187	stop_gained	111	2	2	0	0.999239
14	21014449	ENSORLG00000011663	frameshift_variant	15	7	93	0	1
14	21283327	ENSORLG00000011864	frameshift_variant	105	7	3	0	0.8422
14	21530531	ENSORLG00000011906	frameshift_variant	54	1	4	19	0.533539
14	22553454	ENSORLG00000012440	frameshift_variant	109	6	0	0	0.997138
14	24101401	ENSORLG00000013672	stop_gained	107	5	3	0	0.995483
14	24101464	ENSORLG00000013672	stop_lost	108	4	3	0	0.995483
14	24404755	ENSORLG00000013862	frameshift_variant	96	9	10	0	0.73866
14	24404755	ENSORLG00000013862	frameshift_variant	90	9	10	0	0.73866
14	24404755	ENSORLG00000013862	frameshift_variant	90	9	10	0	0.73866
14	24404755	ENSORLG00000013862	frameshift_variant	90	9	10	0	0.73866
14	26691039	ENSORLG00000014845	frameshift_variant	0	0	115	0	0.953618
14	28355361	ENSORLG00000015374	frameshift_variant	85	6	0	24	0.734086
14	28355362	ENSORLG00000015374	frameshift_variant	81	6	0	22	0.734086
15	1895897	ENSORLG00000000480	frameshift_variant	3	3	109	0	0.576828
15	1901829	ENSORLG00000000480	stop_gained	110	1	4	0	0.576828
15	7397780	ENSORLG00000001642	frameshift_variant	27	2	55	24	0.999998
15	8561924	ENSORLG00000001704	frameshift_variant	103	3	2	7	0.988743
15	8561937	ENSORLG00000001704	frameshift_variant	110	3	2	0	0.988743
15	8561938	ENSORLG00000001704	frameshift_variant	5	0	50	1	0.988743
15	8561938	ENSORLG00000001704	frameshift_variant	5	0	50	1	0.988743
15	8561938	ENSORLG00000001704	frameshift_variant	5	0	50	1	0.988743
15	8561938	ENSORLG00000001704	frameshift_variant	5	0	50	1	0.988743
15	8561938	ENSORLG00000001704	frameshift_variant	5	0	50	1	0.988743
15	9740760	ENSORLG00000001771	frameshift_variant	2	1	108	1	0.99999
15	9740760	ENSORLG00000001771	frameshift_variant	2	1	108	1	0.99999
15	10932005	ENSORLG00000002196	stop_lost	111	2	2	0	0.953216
15	11012516	ENSORLG00000002258	frameshift_variant	16	3	96	0	0.977999
15	11012517	ENSORLG00000002258	frameshift_variant	16	3	96	0	0.977999
15	12043189	ENSORLG00000002562	frameshift_variant	6	0	109	0	0.998466
15	12889568	ENSORLG00000003193	frameshift_variant	108	2	4	1	0.645595
15	13050551	ENSORLG00000003423	stop_gained	112	0	3	0	0.960693
15	13050570	ENSORLG00000003423	stop_gained	56	15	44	0	0.960693
15	15582257	ENSORLG00000003909	frameshift_variant	79	14	20	2	0.994363
15	15582277	ENSORLG00000003909	frameshift_variant	6	0	105	0	0.994363
15	15582277	ENSORLG00000003909	frameshift_variant	6	0	105	0	0.994363
15	15582277	ENSORLG00000003909	frameshift_variant	6	0	105	0	0.994363
15	21490905	ENSORLG00000006779	stop_gained	111	3	1	0	0.588505
15	21491083	ENSORLG00000006779	frameshift_variant	105	5	5	0	0.588505
15	21491120	ENSORLG00000006779	frameshift_variant	110	0	5	0	0.588505
15	21583860	ENSORLG00000006864	frameshift_variant	108	4	3	0	0.955698
15	21583862	ENSORLG00000006864	frameshift_variant	108	4	3	0	0.955698
15	24030722	ENSORLG00000009721	frameshift_variant	3	3	109	0	0.530637
15	24030725	ENSORLG00000009721	frameshift_variant	3	3	109	0	0.530637
15	24096225	ENSORLG00000009846	stop_gained	8	2	105	0	0.916556
15	26460371	ENSORLG00000011357	frameshift_variant	104	3	8	0	0.999073
15	26460386	ENSORLG00000011357	frameshift_variant	2	6	95	1	0.999073
15	26460399	ENSORLG00000011357	frameshift_variant	103	3	8	1	0.999073
15	26509116	ENSORLG00000011399	frameshift_variant	81	12	19	3	0.968803
15	26509117	ENSORLG00000011399	frameshift_variant	1	8	71	1	0.968803
15	26509117	ENSORLG00000011399	frameshift_variant	1	8	71	1	0.968803
15	26509117	ENSORLG00000011399	frameshift_variant	1	8	71	1	0.968803
15	26981156	ENSORLG00000011923	frameshift_variant	108	1	5	1	0.698482
15	28205137	ENSORLG00000012459	frameshift_variant	45	6	33	6	0.504911
15	28573026	ENSORLG00000012766	frameshift_variant	111	3	1	0	0.998893
15	28676633	ENSORLG00000012833	start_lost	108	6	1	0	0.990172
15	29089873	ENSORLG00000013106	start_lost	0	1	114	0	0.965462
15	29651788	ENSORLG00000013480	frameshift_variant	7	7	86	3	0.880094
15	29651791	ENSORLG00000013480	frameshift_variant	14	10	77	5	0.880094
15	29672262	ENSORLG00000013491	frameshift_variant	1	2	111	1	0.524844
16	4109204	ENSORLG00000020684	frameshift_variant	36	18	27	34	0.915634
16	4109210	ENSORLG00000020684	frameshift_variant	58	22	31	4	0.915634
16	6651587	ENSORLG00000003158	frameshift_variant	110	0	5	0	0.513309
16	7441197	ENSORLG00000003387	frameshift_variant	73	12	24	6	0.916949
16	7441247	ENSORLG00000003387	frameshift_variant	58	14	26	14	0.916949
16	7441247	ENSORLG00000003387	frameshift_variant	58	14	26	14	0.916949
16	7441247	ENSORLG00000003387	frameshift_variant	58	14	26	14	0.916949
16	7441248	ENSORLG00000003387	frameshift_variant	58	14	26	14	0.916949
16	7441248	ENSORLG00000003387	frameshift_variant	58	14	26	14	0.916949
16	7441248	ENSORLG00000003387	frameshift_variant	58	14	26	14	0.916949
16	9944658	ENSORLG00000004505	frameshift_variant	93	12	9	1	0.99835
16	11291469	ENSORLG00000004979	frameshift_variant	14	0	4	2	0.941776
16	11291479	ENSORLG00000004979	frameshift_variant	91	3	4	0	0.941776
16	12855341	ENSORLG00000005211	frameshift_variant	66	18	31	0	0.753318
16	12855344	ENSORLG00000005211	frameshift_variant	66	18	31	0	0.753318
16	12855347	ENSORLG00000005211	frameshift_variant	66	18	31	0	0.753318
16	12855351	ENSORLG00000005211	frameshift_variant	66	18	31	0	0.753318
16	13629179	ENSORLG00000005457	frameshift_variant	84	14	17	0	1
16	13629181	ENSORLG00000005457	frameshift_variant	84	14	17	0	1
16	15656794	ENSORLG00000006939	stop_gained	110	5	0	0	0.813453
16	15656937	ENSORLG00000006939	frameshift_variant	84	31	0	0	0.813453
16	15656938	ENSORLG00000006939	frameshift_variant	84	31	0	0	0.813453
16	15659065	ENSORLG00000006939	stop_gained	101	1	6	7	0.813453
16	15668522	ENSORLG00000006939	frameshift_variant	28	86	0	1	0.813453
16	15668531	ENSORLG00000006939	frameshift_variant	28	86	0	1	0.813453
16	15668796	ENSORLG00000006939	frameshift_variant	95	20	0	0	0.813453
16	15668797	ENSORLG00000006939	frameshift_variant	95	20	0	0	0.813453
16	15677137	ENSORLG00000006939	frameshift_variant	107	8	0	0	0.813453
16	16248608	ENSORLG00000007624	frameshift_variant	0	0	114	1	0.635546
16	16524131	ENSORLG00000008063	frameshift_variant	6	0	109	0	0.941826
16	16703992	ENSORLG00000008126	start_lost	4	2	109	0	0.730373
16	17067807	ENSORLG00000008394	start_lost	76	0	3	36	0.518842
16	17067853	ENSORLG00000008394	stop_gained	84	7	18	6	0.518842
16	17068017	ENSORLG00000008394	stop_gained	90	24	0	1	0.518842
16	17069025	ENSORLG00000008394	stop_gained	6	2	60	41	0.518842
16	17069025	ENSORLG00000008394	stop_gained	6	2	60	41	0.518842
16	17069045	ENSORLG00000008394	frameshift_variant	84	7	9	15	0.518842
16	17069062	ENSORLG00000008394	frameshift_variant	87	5	10	13	0.518842
16	17069067	ENSORLG00000008394	frameshift_variant	73	1	34	7	0.518842
16	17069072	ENSORLG00000008394	frameshift_variant	43	4	10	24	0.518842
16	17069072	ENSORLG00000008394	frameshift_variant	43	4	10	24	0.518842
16	17069075	ENSORLG00000008394	frameshift_variant	59	4	10	42	0.518842
16	17069185	ENSORLG00000008394	frameshift_variant	93	18	0	4	0.518842
16	17069186	ENSORLG00000008394	frameshift_variant	100	8	1	6	0.518842
16	17069188	ENSORLG00000008394	frameshift_variant	51	18	7	18	0.518842
16	17069188	ENSORLG00000008394	frameshift_variant	6	1	51	16	0.518842
16	17069188	ENSORLG00000008394	frameshift_variant	6	1	51	16	0.518842
16	17069188	ENSORLG00000008394	frameshift_variant	6	1	51	16	0.518842
16	17069191	ENSORLG00000008394	frameshift_variant	51	18	7	18	0.518842
16	17069191	ENSORLG00000008394	frameshift_variant	51	18	7	18	0.518842
16	17069555	ENSORLG00000008394	frameshift_variant	91	2	2	20	0.518842
16	17069575	ENSORLG00000008394	frameshift_variant	67	23	11	14	0.518842
16	17667074	ENSORLG00000008812	frameshift_variant	110	5	0	0	0.999992
16	17876588	ENSORLG00000009164	frameshift_variant	92	12	10	1	0.910685
16	17879529	ENSORLG00000009164	frameshift_variant	73	18	24	0	0.910685
16	17880007	ENSORLG00000009164	stop_gained	33	16	66	0	0.910685
16	17880012	ENSORLG00000009164	start_lost	106	1	8	0	0.910685
16	17880099	ENSORLG00000009164	frameshift_variant	108	1	6	0	0.910685
16	18749502	ENSORLG00000009985	stop_lost	9	10	96	0	0.68988
16	20346291	ENSORLG00000012367	frameshift_variant	70	20	25	0	0.936917
16	20346294	ENSORLG00000012367	frameshift_variant	70	20	25	0	0.936917
16	20346316	ENSORLG00000012367	frameshift_variant	70	20	25	0	0.936917
16	20346316	ENSORLG00000012367	frameshift_variant	35	7	25	0	0.936917
16	20346316	ENSORLG00000012367	frameshift_variant	35	7	25	0	0.936917
16	20346316	ENSORLG00000012367	frameshift_variant	35	7	25	0	0.936917
16	20398573	ENSORLG00000012477	frameshift_variant	61	16	38	0	1
16	20489087	ENSORLG00000012657	frameshift_variant	112	1	2	0	0.998956
16	20538754	ENSORLG00000012752	frameshift_variant	2	3	110	0	0.997595
16	21147526	ENSORLG00000013330	frameshift_variant	111	1	2	0	0.995591
16	21147526	ENSORLG00000013330	frameshift_variant	111	1	2	0	0.995591
16	21150091	ENSORLG00000013330	stop_gained	102	5	4	4	0.995591
16	22551342	ENSORLG00000014184	stop_gained	104	7	3	1	0.993345
16	23192297	ENSORLG00000014461	stop_gained	71	20	23	1	0.996686
16	26646766	ENSORLG00000015681	stop_gained	108	4	3	0	0.974283
16	29003058	ENSORLG00000016239	frameshift_variant	110	5	0	0	0.998503
16	32408282	ENSORLG00000020835	frameshift_variant	108	3	4	0	0.991462
16	32434579	ENSORLG00000020838	frameshift_variant	112	0	3	0	0.999987
16	32569714	ENSORLG00000020580	frameshift_variant	40	7	12	17	0.516844
16	32571954	ENSORLG00000020580	frameshift_variant	98	1	4	12	0.516844
17	2477448	ENSORLG00000002494	frameshift_variant	54	25	36	0	0.800549
17	3789145	ENSORLG00000003274	start_lost	110	1	3	1	0.734339
17	4263754	ENSORLG00000003540	frameshift_variant	1	3	110	1	0.999922
17	4453648	ENSORLG00000003754	frameshift_variant	66	15	34	0	0.977979
17	4506386	ENSORLG00000003866	frameshift_variant	3	1	111	0	0.948006
17	4520208	ENSORLG00000003866	stop_gained	58	16	41	0	0.948006
17	4607260	ENSORLG00000003866	frameshift_variant	1	2	112	0	0.948006
17	4607327	ENSORLG00000003866	frameshift_variant	1	4	90	0	0.948006
17	4607391	ENSORLG00000003866	frameshift_variant	8	6	101	0	0.948006
17	4635158	ENSORLG00000003902	stop_lost	102	5	3	0	0.675181
17	4635158	ENSORLG00000003902	stop_lost	102	5	3	0	0.675181
17	5293682	ENSORLG00000004365	frameshift_variant	4	1	110	0	0.632507
17	5612647	ENSORLG00000004634	stop_lost	4	1	110	0	0.999814
17	5863421	ENSORLG00000004909	frameshift_variant	3	0	112	0	0.99863
17	8477876	ENSORLG00000006209	stop_gained	35	14	66	0	0.620938
17	8937247	ENSORLG00000006437	stop_gained	104	11	0	0	0.63569
17	8937323	ENSORLG00000006437	frameshift_variant	108	5	0	2	0.63569
17	8937328	ENSORLG00000006437	frameshift_variant	109	6	0	0	0.63569
17	8937374	ENSORLG00000006437	frameshift_variant	105	7	3	0	0.63569
17	8937378	ENSORLG00000006437	frameshift_variant	105	6	2	0	0.63569
17	8937378	ENSORLG00000006437	frameshift_variant	105	6	2	0	0.63569
17	8937439	ENSORLG00000006437	frameshift_variant	106	7	2	0	0.63569
17	8937442	ENSORLG00000006437	frameshift_variant	82	29	0	0	0.63569
17	10831353	ENSORLG00000006900	frameshift_variant	22	17	75	1	0.999848
17	10831401	ENSORLG00000006900	frameshift_variant	108	2	5	0	0.999848
17	10831404	ENSORLG00000006900	frameshift_variant	108	2	5	0	0.999848
17	10837621	ENSORLG00000006900	stop_gained	80	12	23	0	0.999848
17	10837643	ENSORLG00000006900	start_lost	104	7	4	0	0.999848
17	13221400	ENSORLG00000008032	frameshift_variant	111	3	1	0	0.999796
17	13221402	ENSORLG00000008032	frameshift_variant	111	3	1	0	0.999796
17	13221595	ENSORLG00000008032	frameshift_variant	83	19	13	0	0.999796
17	13221595	ENSORLG00000008032	frameshift_variant	1	1	27	1	0.999796
17	13221595	ENSORLG00000008032	frameshift_variant	1	1	27	1	0.999796
17	13221595	ENSORLG00000008032	frameshift_variant	1	1	27	1	0.999796
17	13221595	ENSORLG00000008032	frameshift_variant	1	1	27	1	0.999796
17	13221595	ENSORLG00000008032	frameshift_variant	1	1	27	1	0.999796
17	13221595	ENSORLG00000008032	frameshift_variant	1	1	27	1	0.999796
17	13261074	ENSORLG00000008039	frameshift_variant	109	6	0	0	0.744097
17	13261080	ENSORLG00000008039	frameshift_variant	109	6	0	0	0.744097
17	14109123	ENSORLG00000008706	frameshift_variant	13	0	10	1	0.568206
17	14423007	ENSORLG00000008876	stop_lost	111	2	2	0	0.997773
17	14778461	ENSORLG00000009124	frameshift_variant	3	2	110	0	0.992761
17	15132658	ENSORLG00000009614	stop_gained	2	1	112	0	0.847043
17	15831839	ENSORLG00000009886	frameshift_variant	107	8	0	0	0.709923
17	16594520	ENSORLG00000010703	stop_gained	4	9	102	0	0.982871
17	17338284	ENSORLG00000011639	frameshift_variant	2	1	112	0	0.999968
17	17420602	ENSORLG00000011730	frameshift_variant	108	3	4	0	0.85389
17	17421946	ENSORLG00000011730	frameshift_variant	106	6	2	0	0.85389
17	17421946	ENSORLG00000011730	frameshift_variant	106	6	2	0	0.85389
17	17629755	ENSORLG00000011987	frameshift_variant	98	9	8	0	0.998217
17	17629757	ENSORLG00000011987	frameshift_variant	98	9	8	0	0.998217
17	19728841	ENSORLG00000013005	frameshift_variant	4	38	72	1	0.997881
17	19733705	ENSORLG00000013005	stop_gained	4	1	109	1	0.997881
17	21116101	ENSORLG00000013763	frameshift_variant	4	0	3	1	1
17	21116101	ENSORLG00000013763	frameshift_variant	4	0	3	1	1
17	21127493	ENSORLG00000013763	stop_gained	111	3	1	0	1
17	21127534	ENSORLG00000013763	frameshift_variant	103	5	7	0	1
17	22737834	ENSORLG00000015411	frameshift_variant	112	1	2	0	0.999218
17	24849575	ENSORLG00000016535	frameshift_variant	47	20	48	0	1
17	24849575	ENSORLG00000016535	frameshift_variant	9	0	37	0	1
17	24849575	ENSORLG00000016535	frameshift_variant	9	0	37	0	1
17	24849575	ENSORLG00000016535	frameshift_variant	9	0	37	0	1
17	24849575	ENSORLG00000016535	frameshift_variant	9	0	37	0	1
17	25016296	ENSORLG00000016672	frameshift_variant	105	7	2	1	1
17	25016299	ENSORLG00000016672	frameshift_variant	105	7	2	1	1
17	26285651	ENSORLG00000017169	frameshift_variant	106	9	0	0	0.999683
17	26285655	ENSORLG00000017169	frameshift_variant	107	8	0	0	0.999683
17	26285663	ENSORLG00000017169	frameshift_variant	108	7	0	0	0.999683
17	27168584	ENSORLG00000017442	frameshift_variant	4	5	105	1	0.953346
17	27168614	ENSORLG00000017442	frameshift_variant	2	1	95	1	0.953346
17	27168614	ENSORLG00000017442	frameshift_variant	2	1	95	1	0.953346
17	27180816	ENSORLG00000017442	stop_lost	104	6	4	1	0.953346
17	27783500	ENSORLG00000017539	frameshift_variant	1	1	112	1	0.922342
17	27783516	ENSORLG00000017539	frameshift_variant	0	1	111	1	0.922342
17	29186165	ENSORLG00000017750	frameshift_variant	8	5	102	0	0.660964
17	29186170	ENSORLG00000017750	frameshift_variant	8	5	102	0	0.660964
17	30228469	ENSORLG00000017973	frameshift_variant	101	8	0	6	0.948034
17	30228481	ENSORLG00000017973	frameshift_variant	2	2	49	4	0.948034
17	30228481	ENSORLG00000017973	frameshift_variant	2	2	49	4	0.948034
17	30228481	ENSORLG00000017973	frameshift_variant	2	2	49	4	0.948034
17	30228481	ENSORLG00000017973	frameshift_variant	2	2	49	4	0.948034
17	30485174	ENSORLG00000018017	frameshift_variant	16	7	14	17	0.937188
17	30485174	ENSORLG00000018017	frameshift_variant	16	7	14	17	0.937188
17	30485175	ENSORLG00000018017	frameshift_variant	16	7	14	17	0.937188
17	30485175	ENSORLG00000018017	frameshift_variant	16	7	14	17	0.937188
17	30485175	ENSORLG00000018017	frameshift_variant	16	7	14	17	0.937188
17	30485175	ENSORLG00000018017	frameshift_variant	16	7	14	17	0.937188
17	30485175	ENSORLG00000018017	frameshift_variant	16	7	14	17	0.937188
17	30485175	ENSORLG00000018017	frameshift_variant	16	7	14	17	0.937188
17	30485186	ENSORLG00000018017	frameshift_variant	78	4	1	14	0.937188
17	30485186	ENSORLG00000018017	frameshift_variant	78	4	1	14	0.937188
17	30485186	ENSORLG00000018017	frameshift_variant	78	4	1	14	0.937188
17	30485187	ENSORLG00000018017	frameshift_variant	30	2	6	10	0.937188
17	30485187	ENSORLG00000018017	frameshift_variant	30	2	6	10	0.937188
17	30485187	ENSORLG00000018017	frameshift_variant	30	2	6	10	0.937188
18	1378780	ENSORLG00000002440	stop_gained	86	14	15	0	0.528155
18	5550947	ENSORLG00000018421	frameshift_variant	109	1	4	1	0.931154
18	6185245	ENSORLG00000003594	start_lost	2	0	93	0	0.687208
18	6185247	ENSORLG00000003594	frameshift_variant	2	0	93	0	0.687208
18	6185247	ENSORLG00000003594	frameshift_variant	2	0	93	0	0.687208
18	6185247	ENSORLG00000003594	frameshift_variant	2	0	93	0	0.687208
18	6185247	ENSORLG00000003594	frameshift_variant	2	0	93	0	0.687208
18	6261701	ENSORLG00000003655	frameshift_variant	105	5	0	0	0.995664
18	6261704	ENSORLG00000003655	frameshift_variant	110	5	0	0	0.995664
18	6265149	ENSORLG00000003655	frameshift_variant	9	11	94	1	0.995664
18	6403423	ENSORLG00000003683	frameshift_variant	109	6	0	0	0.775147
18	7032747	ENSORLG00000003789	frameshift_variant	106	4	5	0	0.999994
18	7032750	ENSORLG00000003789	frameshift_variant	106	4	5	0	0.999994
18	7038893	ENSORLG00000003789	stop_gained	112	1	2	0	0.999994
18	8354302	ENSORLG00000004217	frameshift_variant	32	21	53	2	0.963926
18	8354379	ENSORLG00000004217	stop_gained	112	1	2	0	0.963926
18	8639711	ENSORLG00000004231	frameshift_variant	69	21	18	1	0.666012
18	8639716	ENSORLG00000004231	frameshift_variant	54	11	11	0	0.666012
18	8639718	ENSORLG00000004231	frameshift_variant	1	2	4	3	0.666012
18	8639718	ENSORLG00000004231	frameshift_variant	1	2	4	3	0.666012
18	8639718	ENSORLG00000004231	frameshift_variant	1	2	4	3	0.666012
18	8639718	ENSORLG00000004231	frameshift_variant	1	2	4	3	0.666012
18	8639718	ENSORLG00000004231	frameshift_variant	1	2	4	3	0.666012
18	11290376	ENSORLG00000004887	frameshift_variant	77	11	2	21	0.876855
18	11290376	ENSORLG00000004887	frameshift_variant	77	11	2	21	0.876855
18	11290377	ENSORLG00000004887	frameshift_variant	48	7	3	17	0.876855
18	11290377	ENSORLG00000004887	frameshift_variant	48	7	3	17	0.876855
18	11290377	ENSORLG00000004887	frameshift_variant	48	7	3	17	0.876855
18	11290377	ENSORLG00000004887	frameshift_variant	48	7	3	17	0.876855
18	11290377	ENSORLG00000004887	frameshift_variant	48	7	3	17	0.876855
18	11290377	ENSORLG00000004887	frameshift_variant	48	7	3	17	0.876855
18	11290389	ENSORLG00000004887	frameshift_variant	86	11	13	5	0.876855
18	11290390	ENSORLG00000004887	frameshift_variant	86	11	13	5	0.876855
18	11290390	ENSORLG00000004887	frameshift_variant	36	2	3	24	0.876855
18	11290390	ENSORLG00000004887	frameshift_variant	36	2	3	24	0.876855
18	11290390	ENSORLG00000004887	frameshift_variant	80	4	7	24	0.876855
18	11290390	ENSORLG00000004887	frameshift_variant	36	2	3	24	0.876855
18	11290390	ENSORLG00000004887	frameshift_variant	36	2	3	24	0.876855
18	11290390	ENSORLG00000004887	frameshift_variant	36	2	3	24	0.876855
18	13019976	ENSORLG00000005662	frameshift_variant	111	0	4	0	0.912425
18	18886511	ENSORLG00000007917	start_lost	109	2	3	1	0.507705
18	19506876	ENSORLG00000008235	frameshift_variant	10	3	102	0	0.999918
18	21382192	ENSORLG00000008946	frameshift_variant	2	1	112	0	0.991194
18	21552893	ENSORLG00000009315	stop_gained	111	2	2	0	1
18	26364229	ENSORLG00000010473	frameshift_variant	101	8	6	0	0.515091
18	26364232	ENSORLG00000010473	frameshift_variant	101	8	6	0	0.515091
18	26794710	ENSORLG00000010679	start_lost	30	8	77	0	0.881547
18	26794774	ENSORLG00000010679	frameshift_variant	37	12	66	0	0.881547
18	26794804	ENSORLG00000010679	frameshift_variant	107	5	3	0	0.881547
18	26794841	ENSORLG00000010679	frameshift_variant	103	5	7	0	0.881547
18	28479032	ENSORLG00000012389	frameshift_variant	17	10	88	0	0.990807
18	28479034	ENSORLG00000012389	frameshift_variant	17	10	88	0	0.990807
18	28483767	ENSORLG00000012389	frameshift_variant	96	4	13	2	0.990807
18	28483836	ENSORLG00000012389	start_lost	77	13	22	3	0.990807
18	28969569	ENSORLG00000011655	frameshift_variant	109	4	2	0	0.998448
18	29189556	ENSORLG00000011853	frameshift_variant	110	0	5	0	0.997824
18	29273637	ENSORLG00000011921	stop_gained	18	11	40	0	0.898809
18	29273637	ENSORLG00000011921	stop_gained	18	11	40	0	0.898809
18	29273706	ENSORLG00000011921	stop_gained	0	1	114	0	0.898809
18	29284444	ENSORLG00000011995	frameshift_variant	55	16	43	0	0.982958
18	29284444	ENSORLG00000011995	frameshift_variant	55	16	43	0	0.982958
18	29947290	ENSORLG00000012306	frameshift_variant	109	6	0	0	0.625721
18	30477287	ENSORLG00000019949	frameshift_variant	94	20	0	1	0.998736
18	30499458	ENSORLG00000019949	frameshift_variant	105	4	5	0	0.998736
18	30499458	ENSORLG00000019949	frameshift_variant	105	4	5	0	0.998736
19	1198865	ENSORLG00000020400	frameshift_variant	27	23	65	0	0.832504
19	1198868	ENSORLG00000020400	frameshift_variant	27	23	65	0	0.832504
19	1198875	ENSORLG00000020400	frameshift_variant	27	23	65	0	0.832504
19	1198878	ENSORLG00000020400	frameshift_variant	27	23	65	0	0.832504
19	1198897	ENSORLG00000020400	frameshift_variant	27	23	64	0	0.832504
19	1198897	ENSORLG00000020400	frameshift_variant	27	23	64	0	0.832504
19	1831984	ENSORLG00000002370	frameshift_variant	76	23	16	0	0.972291
19	1832982	ENSORLG00000002370	frameshift_variant	56	20	35	4	0.972291
19	1832983	ENSORLG00000002370	frameshift_variant	59	8	9	39	0.972291
19	1832984	ENSORLG00000002370	stop_gained	98	8	9	0	0.972291
19	2011668	ENSORLG00000002496	frameshift_variant	32	20	59	2	1
19	2011668	ENSORLG00000002496	frameshift_variant	42	3	3	2	1
19	2011670	ENSORLG00000002496	frameshift_variant	33	20	59	2	1
19	2011670	ENSORLG00000002496	frameshift_variant	32	20	59	2	1
19	2011683	ENSORLG00000002496	frameshift_variant	72	7	8	25	1
19	2011684	ENSORLG00000002496	frameshift_variant	72	2	2	26	1
19	2011684	ENSORLG00000002496	frameshift_variant	72	2	2	26	1
19	2011684	ENSORLG00000002496	frameshift_variant	72	2	2	26	1
19	2011684	ENSORLG00000002496	frameshift_variant	72	2	2	26	1
19	2011707	ENSORLG00000002496	frameshift_variant	108	2	3	2	1
19	2011707	ENSORLG00000002496	frameshift_variant	6	7	63	9	1
19	2011707	ENSORLG00000002496	frameshift_variant	6	7	63	9	1
19	2011707	ENSORLG00000002496	frameshift_variant	6	7	63	9	1
19	2011707	ENSORLG00000002496	frameshift_variant	6	7	63	9	1
19	2011707	ENSORLG00000002496	frameshift_variant	6	7	63	9	1
19	2011707	ENSORLG00000002496	frameshift_variant	6	7	63	9	1
19	2011719	ENSORLG00000002496	frameshift_variant	29	20	49	7	1
19	2011719	ENSORLG00000002496	frameshift_variant	29	20	49	7	1
19	2011719	ENSORLG00000002496	frameshift_variant	29	20	49	7	1
19	2011719	ENSORLG00000002496	frameshift_variant	29	20	49	7	1
19	2011731	ENSORLG00000002496	frameshift_variant	73	6	2	34	1
19	2011737	ENSORLG00000002496	frameshift_variant	104	5	1	5	1
19	2011737	ENSORLG00000002496	frameshift_variant	97	5	1	5	1
19	2011737	ENSORLG00000002496	frameshift_variant	97	5	1	5	1
19	2011737	ENSORLG00000002496	frameshift_variant	97	5	1	5	1
19	2011743	ENSORLG00000002496	frameshift_variant	101	3	1	5	1
19	2011743	ENSORLG00000002496	frameshift_variant	101	3	1	5	1
19	2011743	ENSORLG00000002496	frameshift_variant	101	3	1	5	1
19	2374263	ENSORLG00000002794	frameshift_variant	106	5	2	2	1
19	2374264	ENSORLG00000002794	frameshift_variant	106	5	2	2	1
19	2439788	ENSORLG00000002867	frameshift_variant	111	1	2	1	0.915686
19	2439798	ENSORLG00000002867	frameshift_variant	110	5	0	0	0.915686
19	3530322	ENSORLG00000003282	frameshift_variant	88	11	12	2	1
19	3530322	ENSORLG00000003282	frameshift_variant	88	11	12	2	1
19	3530322	ENSORLG00000003282	frameshift_variant	3	0	107	0	1
19	3530322	ENSORLG00000003282	frameshift_variant	3	0	107	0	1
19	4327258	ENSORLG00000004315	frameshift_variant	89	14	10	2	0.996771
19	4327265	ENSORLG00000004315	frameshift_variant	72	16	0	27	0.996771
19	4776795	ENSORLG00000004471	frameshift_variant	0	1	114	0	0.99994
19	4776796	ENSORLG00000004471	frameshift_variant	0	1	114	0	0.99994
19	4885188	ENSORLG00000013878	stop_gained	109	0	6	0	0.979767
19	5102077	ENSORLG00000004518	stop_gained	103	12	0	0	0.933317
19	7389423	ENSORLG00000005652	stop_gained	11	14	90	0	0.703339
19	7672037	ENSORLG00000006188	frameshift_variant	17	11	85	2	0.94261
19	7672037	ENSORLG00000006188	frameshift_variant	1	0	90	1	0.94261
19	7672037	ENSORLG00000006188	frameshift_variant	1	0	90	1	0.94261
19	7672190	ENSORLG00000006188	frameshift_variant	2	3	94	1	0.94261
19	7672213	ENSORLG00000006188	frameshift_variant	112	0	3	0	0.94261
19	7674286	ENSORLG00000006188	frameshift_variant	37	13	60	1	0.94261
19	7674286	ENSORLG00000006188	frameshift_variant	37	13	60	1	0.94261
19	7686193	ENSORLG00000006235	frameshift_variant	14	100	0	1	0.999144
19	8013462	ENSORLG00000006580	frameshift_variant	45	22	48	0	0.837642
19	8013501	ENSORLG00000006580	frameshift_variant	45	22	48	0	0.837642
19	9281716	ENSORLG00000007757	start_lost	108	5	2	0	0.930793
19	9337520	ENSORLG00000007866	stop_gained	38	24	53	0	0.999996
19	9657322	ENSORLG00000008300	frameshift_variant	36	28	47	4	0.999967
19	9657330	ENSORLG00000008300	frameshift_variant	49	25	32	0	0.999967
19	9657330	ENSORLG00000008300	frameshift_variant	49	25	32	0	0.999967
19	9657330	ENSORLG00000008300	frameshift_variant	49	25	32	0	0.999967
19	9657330	ENSORLG00000008300	frameshift_variant	49	25	32	0	0.999967
19	10233150	ENSORLG00000008565	frameshift_variant	58	11	0	25	1
19	10233150	ENSORLG00000008565	frameshift_variant	58	11	0	25	1
19	13227120	ENSORLG00000010886	frameshift_variant	88	17	9	1	0.997984
19	15693741	ENSORLG00000011361	frameshift_variant	91	10	14	0	1
19	19129982	ENSORLG00000012375	start_lost	5	2	108	0	0.919708
19	19182865	ENSORLG00000012451	stop_gained	79	11	25	0	0.97804
19	21920874	ENSORLG00000013606	frameshift_variant	108	3	4	0	0.997474
19	21920880	ENSORLG00000013606	frameshift_variant	108	3	4	0	0.997474
19	22707757	ENSORLG00000014080	frameshift_variant	98	10	7	0	0.987905
19	23374133	ENSORLG00000014600	frameshift_variant	93	18	2	1	0.586229
19	23374133	ENSORLG00000014600	frameshift_variant	93	18	2	1	0.586229
20	193457	ENSORLG00000019191	stop_gained	110	2	3	0	0.996884
20	3087531	ENSORLG00000002885	start_lost	10	32	53	20	0.999015
20	3143630	ENSORLG00000002885	stop_lost	109	2	4	0	0.999015
20	3715727	ENSORLG00000003273	stop_gained	110	2	3	0	0.993824
20	4941681	ENSORLG00000003906	frameshift_variant	104	5	6	0	0.995723
20	6349799	ENSORLG00000019963	frameshift_variant	111	2	2	0	0.933585
20	7337106	ENSORLG00000004344	stop_gained	77	13	14	0	0.767305
20	7337106	ENSORLG00000004344	stop_gained	77	13	14	0	0.767305
20	10289258	ENSORLG00000005146	frameshift_variant	5	1	109	0	0.992785
20	10289260	ENSORLG00000005146	frameshift_variant	5	1	109	0	0.992785
20	13863083	ENSORLG00000006928	frameshift_variant	81	21	13	0	1
20	13892610	ENSORLG00000006928	frameshift_variant	108	6	0	1	1
20	15116534	ENSORLG00000007450	frameshift_variant	105	3	7	0	0.744996
20	15122104	ENSORLG00000007450	frameshift_variant	93	8	9	0	0.744996
20	15122104	ENSORLG00000007450	frameshift_variant	93	8	9	0	0.744996
20	15180490	ENSORLG00000007489	frameshift_variant	3	2	110	0	0.999998
20	16238422	ENSORLG00000008002	frameshift_variant	80	10	17	6	0.816892
20	16238422	ENSORLG00000008002	frameshift_variant	72	6	5	6	0.816892
20	16238423	ENSORLG00000008002	frameshift_variant	72	6	5	6	0.816892
20	16238425	ENSORLG00000008002	frameshift_variant	13	3	1	4	0.816892
20	16238426	ENSORLG00000008002	frameshift_variant	13	3	1	4	0.816892
20	16238441	ENSORLG00000008002	frameshift_variant	54	2	2	5	0.816892
20	16238441	ENSORLG00000008002	frameshift_variant	54	2	2	5	0.816892
20	16238441	ENSORLG00000008002	frameshift_variant	54	2	2	5	0.816892
20	16437419	ENSORLG00000008056	frameshift_variant	44	19	46	1	0.995603
20	16437419	ENSORLG00000008056	frameshift_variant	44	19	46	1	0.995603
20	17046518	ENSORLG00000008488	frameshift_variant	101	8	6	0	0.99642
20	17046560	ENSORLG00000008488	frameshift_variant	103	7	5	0	0.99642
20	17425766	ENSORLG00000008758	stop_gained	89	26	0	0	0.999968
20	17892565	ENSORLG00000009335	frameshift_variant	110	4	1	0	0.582711
20	17892567	ENSORLG00000009335	frameshift_variant	110	4	1	0	0.582711
20	18033599	ENSORLG00000009398	frameshift_variant	111	1	3	0	0.966587
20	18372514	ENSORLG00000009893	stop_gained	109	4	2	0	0.893132
20	18567868	ENSORLG00000010050	frameshift_variant	97	1	5	12	0.787846
20	18567870	ENSORLG00000010050	frameshift_variant	31	14	64	0	0.787846
20	18567870	ENSORLG00000010050	frameshift_variant	31	14	64	0	0.787846
20	19087593	ENSORLG00000010294	frameshift_variant	0	0	114	0	0.624265
20	19087593	ENSORLG00000010294	frameshift_variant	0	0	114	0	0.624265
20	20073531	ENSORLG00000010829	frameshift_variant	0	1	113	0	0.940323
20	20073567	ENSORLG00000010829	frameshift_variant	4	3	100	1	0.940323
20	20073684	ENSORLG00000010829	frameshift_variant	3	8	43	3	0.940323
20	20073711	ENSORLG00000010829	stop_lost	3	3	107	2	0.940323
20	20406706	ENSORLG00000011268	frameshift_variant	1	0	8	0	1
20	20406706	ENSORLG00000011268	frameshift_variant	1	0	8	0	1
20	20406706	ENSORLG00000011268	frameshift_variant	1	0	8	0	1
20	20406706	ENSORLG00000011268	frameshift_variant	1	0	8	0	1
20	20406706	ENSORLG00000011268	frameshift_variant	1	0	8	0	1
20	20406706	ENSORLG00000011268	frameshift_variant	1	0	8	0	1
20	20421482	ENSORLG00000011268	stop_gained	50	17	48	0	1
20	20423114	ENSORLG00000011268	frameshift_variant	5	2	108	0	1
20	20423893	ENSORLG00000011268	frameshift_variant	95	6	0	0	1
20	20430914	ENSORLG00000011268	frameshift_variant	6	0	109	0	1
20	20431029	ENSORLG00000011268	frameshift_variant	8	3	74	27	1
20	20431029	ENSORLG00000011268	frameshift_variant	8	3	74	27	1
20	20431080	ENSORLG00000011268	frameshift_variant	95	10	5	4	1
20	20431109	ENSORLG00000011268	frameshift_variant	111	1	2	1	1
20	21196759	ENSORLG00000011822	frameshift_variant	16	14	67	18	0.997593
20	21196781	ENSORLG00000011822	frameshift_variant	28	10	42	1	0.997593
20	21196781	ENSORLG00000011822	frameshift_variant	28	10	42	1	0.997593
20	21196781	ENSORLG00000011822	frameshift_variant	28	10	42	1	0.997593
20	21196781	ENSORLG00000011822	frameshift_variant	28	10	42	1	0.997593
20	21196781	ENSORLG00000011822	frameshift_variant	28	10	42	1	0.997593
20	21196781	ENSORLG00000011822	frameshift_variant	28	10	42	1	0.997593
20	21407639	ENSORLG00000012313	frameshift_variant	0	2	112	0	0.540364
20	21407639	ENSORLG00000012313	frameshift_variant	0	2	112	0	0.540364
20	22516102	ENSORLG00000012700	start_lost	111	0	3	1	0.938741
20	22993335	ENSORLG00000012820	frameshift_variant	25	7	82	1	0.996426
20	22993338	ENSORLG00000012820	frameshift_variant	2	0	82	1	0.996426
20	22993338	ENSORLG00000012820	frameshift_variant	2	0	82	1	0.996426
20	23399347	ENSORLG00000013115	frameshift_variant	106	9	0	0	0.999883
20	23415106	ENSORLG00000013115	frameshift_variant	0	1	49	4	0.999883
20	23870024	ENSORLG00000013592	frameshift_variant	111	1	3	0	0.99877
20	25438024	ENSORLG00000013939	stop_gained	112	0	3	0	0.902698
20	25438102	ENSORLG00000013939	start_lost	109	1	5	0	0.902698
20	25701043	ENSORLG00000014065	frameshift_variant	32	15	68	0	0.914904
20	25701043	ENSORLG00000014065	frameshift_variant	1	0	47	4	0.914904
20	25701043	ENSORLG00000014065	frameshift_variant	1	0	47	4	0.914904
20	25701043	ENSORLG00000014065	frameshift_variant	1	0	47	4	0.914904
20	25701043	ENSORLG00000014065	frameshift_variant	1	0	47	4	0.914904
20	25701043	ENSORLG00000014065	frameshift_variant	1	0	47	4	0.914904
20	25701043	ENSORLG00000014065	frameshift_variant	1	0	47	4	0.914904
20	25701059	ENSORLG00000014065	frameshift_variant	111	1	2	1	0.914904
20	25701072	ENSORLG00000014065	frameshift_variant	97	0	6	9	0.914904
20	25701734	ENSORLG00000014065	stop_gained	82	5	7	21	0.914904
20	25701772	ENSORLG00000014065	frameshift_variant	101	6	1	7	0.914904
20	25701856	ENSORLG00000014065	frameshift_variant	66	2	6	35	0.914904
20	25702053	ENSORLG00000014065	stop_gained	1	0	74	40	0.914904
20	25702140	ENSORLG00000014065	frameshift_variant	45	6	23	31	0.914904
20	25702287	ENSORLG00000014065	frameshift_variant	20	21	51	13	0.914904
20	25702287	ENSORLG00000014065	frameshift_variant	20	21	51	13	0.914904
20	25702443	ENSORLG00000014065	frameshift_variant	19	18	47	28	0.914904
20	25702443	ENSORLG00000014065	frameshift_variant	19	18	47	28	0.914904
20	25702443	ENSORLG00000014065	frameshift_variant	19	18	47	28	0.914904
20	25702497	ENSORLG00000014065	frameshift_variant	90	7	1	17	0.914904
20	25702505	ENSORLG00000014065	frameshift_variant	81	3	2	22	0.914904
20	25702556	ENSORLG00000014065	frameshift_variant	88	5	7	12	0.914904
20	25702643	ENSORLG00000014065	frameshift_variant	107	5	0	3	0.914904
20	25702729	ENSORLG00000014065	frameshift_variant	80	18	0	10	0.914904
20	25702729	ENSORLG00000014065	frameshift_variant	80	18	0	10	0.914904
20	25702729	ENSORLG00000014065	frameshift_variant	80	18	0	10	0.914904
20	25702742	ENSORLG00000014065	frameshift_variant	88	14	0	9	0.914904
20	25702793	ENSORLG00000014065	frameshift_variant	40	55	0	20	0.914904
20	25702818	ENSORLG00000014065	frameshift_variant	89	25	0	0	0.914904
20	25702899	ENSORLG00000014065	frameshift_variant	57	45	0	13	0.914904
20	25702964	ENSORLG00000014065	frameshift_variant	35	14	56	10	0.914904
20	25702988	ENSORLG00000014065	frameshift_variant	33	12	49	20	0.914904
20	25703007	ENSORLG00000014065	frameshift_variant	47	13	37	14	0.914904
20	25703007	ENSORLG00000014065	frameshift_variant	47	13	37	14	0.914904
20	25703007	ENSORLG00000014065	frameshift_variant	47	13	37	14	0.914904
20	25703043	ENSORLG00000014065	frameshift_variant	106	3	5	1	0.914904
20	25703056	ENSORLG00000014065	frameshift_variant	105	2	5	3	0.914904
20	25703066	ENSORLG00000014065	frameshift_variant	26	0	9	1	0.914904
20	25703066	ENSORLG00000014065	frameshift_variant	26	0	9	1	0.914904
20	25703066	ENSORLG00000014065	frameshift_variant	26	0	9	1	0.914904
20	25703066	ENSORLG00000014065	frameshift_variant	26	0	9	1	0.914904
20	25703066	ENSORLG00000014065	frameshift_variant	26	0	9	1	0.914904
20	25703066	ENSORLG00000014065	frameshift_variant	26	0	9	1	0.914904
20	25703085	ENSORLG00000014065	start_lost	72	6	10	27	0.914904
21	2526625	ENSORLG00000008470	stop_gained	111	2	2	0	0.959062
21	3698200	ENSORLG00000008857	stop_gained	111	2	2	0	0.980557
21	5354961	ENSORLG00000010335	frameshift_variant	88	12	15	0	0.554932
21	5354962	ENSORLG00000010335	frameshift_variant	62	8	15	0	0.554932
21	5354962	ENSORLG00000010335	frameshift_variant	62	8	15	0	0.554932
21	5464290	ENSORLG00000010342	frameshift_variant	14	8	85	0	0.916548
21	6606892	ENSORLG00000010508	frameshift_variant	17	3	15	5	0.993739
21	6937675	ENSORLG00000010808	frameshift_variant	52	16	46	1	0.999998
21	6937678	ENSORLG00000010808	frameshift_variant	52	16	46	1	0.999998
21	9945583	ENSORLG00000012157	frameshift_variant	109	6	0	0	0.976348
21	9945585	ENSORLG00000012157	frameshift_variant	109	6	0	0	0.976348
21	9945591	ENSORLG00000012157	frameshift_variant	109	6	0	0	0.976348
21	9945594	ENSORLG00000012157	frameshift_variant	110	5	0	0	0.976348
21	9945628	ENSORLG00000012157	frameshift_variant	1	3	43	1	0.976348
21	10004521	ENSORLG00000012211	frameshift_variant	109	3	3	0	0.99998
21	10004533	ENSORLG00000012211	frameshift_variant	109	3	3	0	0.99998
21	10004537	ENSORLG00000012211	frameshift_variant	109	3	3	0	0.99998
21	10004541	ENSORLG00000012211	frameshift_variant	109	3	3	0	0.99998
21	11587443	ENSORLG00000013255	frameshift_variant	104	3	6	0	0.943086
21	11587443	ENSORLG00000013255	frameshift_variant	104	3	6	0	0.943086
21	12040307	ENSORLG00000013473	frameshift_variant	105	8	0	0	0.999947
21	12040307	ENSORLG00000013473	frameshift_variant	0	16	87	7	0.999947
21	12040327	ENSORLG00000013473	stop_gained	99	16	0	0	0.999947
21	12040336	ENSORLG00000013473	frameshift_variant	25	90	0	0	0.999947
21	12135271	ENSORLG00000013621	stop_gained	107	1	7	0	0.942869
21	12139632	ENSORLG00000013621	frameshift_variant	1	0	114	0	0.942869
21	16392728	ENSORLG00000014849	frameshift_variant	102	3	10	0	0.831659
21	16392736	ENSORLG00000014849	frameshift_variant	102	3	10	0	0.831659
21	16447173	ENSORLG00000014980	frameshift_variant	2	2	111	0	0.949889
21	17113749	ENSORLG00000015523	frameshift_variant	103	2	2	6	1
21	17113749	ENSORLG00000015523	frameshift_variant	3	4	85	18	1
21	17113749	ENSORLG00000015523	frameshift_variant	3	4	85	18	1
21	17113749	ENSORLG00000015523	frameshift_variant	3	4	85	18	1
21	19736532	ENSORLG00000016258	stop_gained	97	5	0	13	0.996864
21	20976115	ENSORLG00000016818	stop_gained	109	3	3	0	0.993675
21	21440405	ENSORLG00000017014	frameshift_variant	54	19	42	0	0.739004
21	21545704	ENSORLG00000017033	stop_gained	110	1	4	0	0.998665
21	22794920	ENSORLG00000017589	frameshift_variant	81	34	0	0	0.999125
21	22794931	ENSORLG00000017589	frameshift_variant	76	31	7	1	0.999125
21	22794932	ENSORLG00000017589	stop_gained	73	8	0	3	0.999125
21	22794932	ENSORLG00000017589	stop_gained	73	8	0	3	0.999125
21	22795025	ENSORLG00000017589	frameshift_variant	110	3	2	0	0.999125
21	22897584	ENSORLG00000017623	stop_gained	111	3	1	0	0.999152
21	24052077	ENSORLG00000017830	stop_gained	111	0	4	0	0.877372
21	24077687	ENSORLG00000017835	frameshift_variant	65	16	34	0	0.983319
21	24102301	ENSORLG00000017849	frameshift_variant	101	7	7	0	0.871718
21	24106213	ENSORLG00000017849	frameshift_variant	51	20	44	0	0.871718
21	24671564	ENSORLG00000017910	frameshift_variant	89	4	14	8	0.999582
21	24671567	ENSORLG00000017910	frameshift_variant	72	4	14	25	0.999582
21	24675558	ENSORLG00000017910	frameshift_variant	83	30	2	0	0.999582
21	24675561	ENSORLG00000017910	frameshift_variant	83	30	2	0	0.999582
21	24686697	ENSORLG00000017910	frameshift_variant	28	62	25	0	0.999582
21	24686697	ENSORLG00000017910	frameshift_variant	12	23	25	0	0.999582
21	24686697	ENSORLG00000017910	frameshift_variant	12	23	25	0	0.999582
21	25205855	ENSORLG00000017943	start_lost	101	0	3	11	0.938312
21	27194177	ENSORLG00000018129	frameshift_variant	111	3	1	0	0.738711
21	27933710	ENSORLG00000018176	frameshift_variant	0	1	114	0	0.942045
21	27933822	ENSORLG00000018176	frameshift_variant	90	8	9	0	0.942045
21	27933823	ENSORLG00000018176	frameshift_variant	90	8	9	0	0.942045
21	27933823	ENSORLG00000018176	frameshift_variant	90	8	9	0	0.942045
22	45347	ENSORLG00000018748	frameshift_variant	68	11	7	0	0.997952
22	45347	ENSORLG00000018748	frameshift_variant	68	11	7	0	0.997952
22	53259	ENSORLG00000018748	frameshift_variant	20	19	21	2	0.997952
22	53281	ENSORLG00000018748	stop_gained	103	6	3	0	0.997952
22	53281	ENSORLG00000018748	stop_gained	103	6	3	0	0.997952
22	1398854	ENSORLG00000009158	start_lost	109	3	3	0	0.878349
22	1465129	ENSORLG00000009340	stop_gained	111	1	3	0	0.999621
22	4298966	ENSORLG00000011022	frameshift_variant	70	3	3	39	0.999998
22	4298967	ENSORLG00000011022	frameshift_variant	2	4	103	0	0.999998
22	4298967	ENSORLG00000011022	frameshift_variant	2	4	103	0	0.999998
22	4841615	ENSORLG00000011249	frameshift_variant	58	22	35	0	0.931374
22	4841617	ENSORLG00000011249	frameshift_variant	58	22	35	0	0.931374
22	6103426	ENSORLG00000012511	stop_lost	2	2	111	0	0.846185
22	11477295	ENSORLG00000015141	stop_gained	72	19	24	0	0.999927
22	11582513	ENSORLG00000015321	frameshift_variant	6	6	102	0	0.998503
22	11582513	ENSORLG00000015321	frameshift_variant	6	6	102	0	0.998503
22	12947716	ENSORLG00000016199	frameshift_variant	112	1	2	0	0.993273
22	12947739	ENSORLG00000016199	stop_gained	112	1	2	0	0.993273
22	12947806	ENSORLG00000016199	frameshift_variant	112	1	2	0	0.993273
22	18453187	ENSORLG00000017636	frameshift_variant	64	18	19	14	0.976957
22	19685569	ENSORLG00000017681	frameshift_variant	2	0	3	0	1
22	19685569	ENSORLG00000017681	frameshift_variant	2	0	3	0	1
22	19685569	ENSORLG00000017681	frameshift_variant	2	0	3	0	1
22	19685569	ENSORLG00000017681	frameshift_variant	2	0	3	0	1
22	21254766	ENSORLG00000017899	stop_gained	110	0	5	0	0.668754
22	21316557	ENSORLG00000017908	start_lost	0	0	115	0	0.812413
22	21316581	ENSORLG00000017908	frameshift_variant	110	0	5	0	0.812413
22	21316618	ENSORLG00000017908	frameshift_variant	108	4	3	0	0.812413
22	21319641	ENSORLG00000017908	stop_gained	108	4	2	1	0.812413
22	24469963	ENSORLG00000018082	start_lost	1	30	70	12	0.958244
22	24469963	ENSORLG00000018082	start_lost	1	30	70	12	0.958244
22	25269791	ENSORLG00000018154	frameshift_variant	26	81	5	2	0.988318
22	25269791	ENSORLG00000018154	frameshift_variant	26	81	5	2	0.988318
22	25269791	ENSORLG00000018154	frameshift_variant	23	70	3	3	0.988318
22	25269791	ENSORLG00000018154	frameshift_variant	23	70	3	3	0.988318
22	25269791	ENSORLG00000018154	frameshift_variant	23	70	3	3	0.988318
22	25269791	ENSORLG00000018154	frameshift_variant	23	70	3	3	0.988318
22	25269797	ENSORLG00000018154	frameshift_variant	106	8	0	1	0.988318
23	212628	ENSORLG00000018319	stop_gained	106	6	2	1	0.999975
23	1733253	ENSORLG00000008900	frameshift_variant	6	5	103	1	0.988915
23	1733255	ENSORLG00000008900	frameshift_variant	0	5	104	6	0.988915
23	1733679	ENSORLG00000008900	frameshift_variant	56	27	24	7	0.988915
23	1733680	ENSORLG00000008900	frameshift_variant	0	3	59	1	0.988915
23	1733680	ENSORLG00000008900	frameshift_variant	0	3	59	1	0.988915
23	1733680	ENSORLG00000008900	frameshift_variant	0	3	59	1	0.988915
23	2237065	ENSORLG00000009151	frameshift_variant	7	1	107	0	0.991037
23	2237425	ENSORLG00000009151	start_lost	6	0	109	0	0.991037
23	2534821	ENSORLG00000009233	frameshift_variant	88	22	5	0	0.999987
23	2534826	ENSORLG00000009233	frameshift_variant	88	21	5	0	0.999987
23	2534829	ENSORLG00000009233	frameshift_variant	88	21	5	0	0.999987
23	2535069	ENSORLG00000009233	frameshift_variant	40	75	0	0	0.999987
23	2535072	ENSORLG00000009233	frameshift_variant	40	75	0	0	0.999987
23	2547793	ENSORLG00000009233	frameshift_variant	101	14	0	0	0.999987
23	2559669	ENSORLG00000009233	stop_gained	109	6	0	0	0.999987
23	2561730	ENSORLG00000009233	frameshift_variant	16	99	0	0	0.999987
23	2561738	ENSORLG00000009233	frameshift_variant	16	99	0	0	0.999987
23	2565698	ENSORLG00000009233	frameshift_variant	66	49	0	0	0.999987
23	2588665	ENSORLG00000009233	frameshift_variant	0	3	112	0	0.999987
23	2651654	ENSORLG00000009332	frameshift_variant	4	0	110	1	0.972576
23	3646144	ENSORLG00000009516	frameshift_variant	111	0	4	0	0.998235
23	3646161	ENSORLG00000009516	frameshift_variant	2	1	108	0	0.998235
23	3659146	ENSORLG00000009516	frameshift_variant	98	7	0	10	0.998235
23	3659155	ENSORLG00000009516	stop_gained	96	5	2	12	0.998235
23	4280776	ENSORLG00000009808	frameshift_variant	57	58	0	0	0.70521
23	4280940	ENSORLG00000009808	frameshift_variant	4	2	104	5	0.70521
23	4280958	ENSORLG00000009808	stop_gained	106	5	4	0	0.70521
23	4281201	ENSORLG00000009808	stop_gained	106	9	0	0	0.70521
23	4282731	ENSORLG00000009808	frameshift_variant	107	8	0	0	0.70521
23	4282734	ENSORLG00000009808	frameshift_variant	107	7	0	1	0.70521
23	4284077	ENSORLG00000009808	frameshift_variant	88	27	0	0	0.70521
23	4284081	ENSORLG00000009808	frameshift_variant	88	27	0	0	0.70521
23	4284151	ENSORLG00000009808	frameshift_variant	32	83	0	0	0.70521
23	4284206	ENSORLG00000009808	frameshift_variant	96	19	0	0	0.70521
23	4284208	ENSORLG00000009808	frameshift_variant	22	83	0	0	0.70521
23	4284208	ENSORLG00000009808	frameshift_variant	22	83	0	0	0.70521
23	4285473	ENSORLG00000009808	frameshift_variant	0	0	111	4	0.70521
23	4285506	ENSORLG00000009808	frameshift_variant	102	5	6	2	0.70521
23	6532787	ENSORLG00000011007	frameshift_variant	109	3	1	2	0.729536
23	6532792	ENSORLG00000011007	frameshift_variant	89	23	1	2	0.729536
23	6532794	ENSORLG00000011007	frameshift_variant	83	23	1	6	0.729536
23	6532794	ENSORLG00000011007	frameshift_variant	83	23	1	6	0.729536
23	6532796	ENSORLG00000011007	frameshift_variant	84	23	0	6	0.729536
23	6532796	ENSORLG00000011007	frameshift_variant	84	23	0	6	0.729536
23	7349465	ENSORLG00000011629	frameshift_variant	110	2	3	0	0.999881
23	7349467	ENSORLG00000011629	frameshift_variant	110	2	3	0	0.999881
23	8220920	ENSORLG00000011673	frameshift_variant	74	14	16	0	0.924259
23	8220920	ENSORLG00000011673	frameshift_variant	74	14	16	0	0.924259
23	8220920	ENSORLG00000011673	frameshift_variant	74	14	16	0	0.924259
23	8705977	ENSORLG00000011805	frameshift_variant	109	1	5	0	0.972011
23	10255712	ENSORLG00000012301	frameshift_variant	91	13	11	0	0.888603
23	10814789	ENSORLG00000012343	stop_gained	108	3	3	1	0.98826
23	11255490	ENSORLG00000012603	stop_gained	111	0	4	0	0.996501
23	12839283	ENSORLG00000013219	stop_gained	100	15	0	0	0.994304
23	12842380	ENSORLG00000013219	frameshift_variant	46	69	0	0	0.994304
23	15701162	ENSORLG00000014696	frameshift_variant	102	1	4	7	0.838691
23	15701162	ENSORLG00000014696	frameshift_variant	102	1	4	7	0.838691
23	17433760	ENSORLG00000015544	frameshift_variant	36	35	36	8	0.879237
23	17433761	ENSORLG00000015544	stop_gained	16	23	24	34	0.879237
23	17433761	ENSORLG00000015544	stop_gained	16	23	24	34	0.879237
23	17433761	ENSORLG00000015544	stop_gained	16	23	24	34	0.879237
23	17932805	ENSORLG00000015969	frameshift_variant	111	2	2	0	0.584036
23	19302806	ENSORLG00000016314	stop_gained	102	6	6	0	0.99682
23	19302806	ENSORLG00000016314	stop_gained	102	6	6	0	0.99682
23	19303064	ENSORLG00000016314	frameshift_variant	100	6	9	0	0.99682
23	19999338	ENSORLG00000016425	start_lost	108	7	0	0	0.727202
23	20037805	ENSORLG00000016443	frameshift_variant	40	13	53	1	0.810602
23	20037805	ENSORLG00000016443	frameshift_variant	40	13	53	1	0.810602
23	20037850	ENSORLG00000016443	stop_gained	0	0	115	0	0.810602
23	20597363	ENSORLG00000016758	frameshift_variant	30	17	68	0	0.552649
23	20860886	ENSORLG00000016894	frameshift_variant	70	12	33	0	0.980161
23	20920159	ENSORLG00000016910	stop_gained	106	9	0	0	0.985914
23	20950720	ENSORLG00000016910	frameshift_variant	108	1	6	0	0.985914
23	21430550	ENSORLG00000017111	frameshift_variant	25	90	0	0	0.997685
23	21430553	ENSORLG00000017111	frameshift_variant	25	90	0	0	0.997685
23	22301360	ENSORLG00000017220	stop_lost	56	16	43	0	0.719007
23	22504270	ENSORLG00000017294	frameshift_variant	95	4	9	3	0.994915
23	22504270	ENSORLG00000017294	frameshift_variant	95	4	9	3	0.994915
23	23053967	ENSORLG00000017385	frameshift_variant	90	12	13	0	0.994276
23	23256151	ENSORLG00000017453	frameshift_variant	112	0	3	0	0.922515
23	23258267	ENSORLG00000017453	frameshift_variant	0	2	21	1	0.922515
23	23748537	ENSORLG00000020105	frameshift_variant	102	6	5	2	0.99829
23	23811981	ENSORLG00000019259	frameshift_variant	103	6	6	0	0.724602
24	1076682	ENSORLG00000008703	frameshift_variant	110	3	2	0	0.999999
24	1126917	ENSORLG00000008780	frameshift_variant	70	15	27	0	0.998916
24	1126917	ENSORLG00000008780	frameshift_variant	70	15	27	0	0.998916
24	1126949	ENSORLG00000008780	frameshift_variant	110	1	2	0	0.998916
24	1126956	ENSORLG00000008780	frameshift_variant	109	1	2	1	0.998916
24	1126992	ENSORLG00000008780	frameshift_variant	21	12	27	2	0.998916
24	1127007	ENSORLG00000008780	frameshift_variant	86	1	2	1	0.998916
24	1127014	ENSORLG00000008780	frameshift_variant	85	2	6	2	0.998916
24	1127028	ENSORLG00000008780	frameshift_variant	107	3	3	1	0.998916
24	1127047	ENSORLG00000008780	frameshift_variant	106	1	2	0	0.998916
24	1127066	ENSORLG00000008780	frameshift_variant	108	1	2	0	0.998916
24	1138234	ENSORLG00000008780	frameshift_variant	111	1	2	1	0.998916
24	1138237	ENSORLG00000008780	frameshift_variant	0	0	3	0	0.998916
24	3247934	ENSORLG00000010356	frameshift_variant	111	1	3	0	1
24	3632585	ENSORLG00000010516	frameshift_variant	110	3	1	1	0.630426
24	3632590	ENSORLG00000010516	frameshift_variant	110	3	1	1	0.630426
24	3632591	ENSORLG00000010516	frameshift_variant	109	3	1	1	0.630426
24	3632591	ENSORLG00000010516	frameshift_variant	109	3	1	1	0.630426
24	3685986	ENSORLG00000010620	stop_gained	92	5	18	0	0.999078
24	3926787	ENSORLG00000010661	frameshift_variant	91	15	9	0	0.9996
24	5210087	ENSORLG00000011486	frameshift_variant	107	6	2	0	0.972094
24	6251462	ENSORLG00000012149	stop_lost	1	2	111	1	0.959359
24	6329140	ENSORLG00000012213	frameshift_variant	55	10	0	0	0.950374
24	6418871	ENSORLG00000012341	stop_gained	88	14	13	0	0.99886
24	6418912	ENSORLG00000012341	frameshift_variant	110	3	2	0	0.99886
24	6618752	ENSORLG00000012695	frameshift_variant	33	23	59	0	0.671581
24	6931523	ENSORLG00000012891	stop_lost	107	5	1	2	0.68122
24	6931531	ENSORLG00000012891	frameshift_variant	50	30	26	1	0.68122
24	7955544	ENSORLG00000013905	frameshift_variant	106	3	5	0	0.950868
24	7955622	ENSORLG00000013905	frameshift_variant	9	7	99	0	0.950868
24	7955632	ENSORLG00000013905	start_lost	11	12	92	0	0.950868
24	9095421	ENSORLG00000014814	frameshift_variant	2	0	113	0	0.999958
24	11166388	ENSORLG00000015634	frameshift_variant	50	65	0	0	0.878029
24	15126466	ENSORLG00000016944	frameshift_variant	80	16	19	0	0.984893
24	16099003	ENSORLG00000017159	frameshift_variant	108	4	3	0	0.837157
24	16312399	ENSORLG00000017240	frameshift_variant	107	3	5	0	0.996507
24	16519899	ENSORLG00000017292	start_lost	56	24	34	1	0.612777
24	16992856	ENSORLG00000017405	frameshift_variant	1	1	113	0	0.99672
24	16992859	ENSORLG00000017405	frameshift_variant	0	1	113	1	0.99672
24	17052765	ENSORLG00000017447	frameshift_variant	112	1	2	0	0.539027
24	17182696	ENSORLG00000017506	frameshift_variant	34	13	68	0	0.8426
24	17182697	ENSORLG00000017506	frameshift_variant	34	13	66	0	0.8426
24	17182697	ENSORLG00000017506	frameshift_variant	34	13	66	0	0.8426
24	17566013	ENSORLG00000017601	frameshift_variant	14	9	92	0	0.726452
24	17566061	ENSORLG00000017601	stop_gained	16	12	87	0	0.726452
24	17956052	ENSORLG00000017657	frameshift_variant	107	8	0	0	0.996947
24	17956055	ENSORLG00000017657	frameshift_variant	107	8	0	0	0.996947
24	17956064	ENSORLG00000017657	frameshift_variant	107	8	0	0	0.996947
24	19462325	ENSORLG00000017742	start_lost	112	1	2	0	0.780213
24	19462443	ENSORLG00000017742	frameshift_variant	7	8	96	4	0.780213
24	19724216	ENSORLG00000017821	frameshift_variant	0	3	82	14	0.985607
24	19724216	ENSORLG00000017821	frameshift_variant	0	3	82	14	0.985607
24	19724218	ENSORLG00000017821	frameshift_variant	64	3	5	36	0.985607
24	19724218	ENSORLG00000017821	frameshift_variant	64	3	5	36	0.985607
24	19724218	ENSORLG00000017821	frameshift_variant	64	3	5	36	0.985607
24	19724218	ENSORLG00000017821	frameshift_variant	64	3	5	36	0.985607
24	20275693	ENSORLG00000017888	stop_gained	108	2	5	0	0.79342
24	20278125	ENSORLG00000017888	frameshift_variant	12	1	2	6	0.79342
24	20278127	ENSORLG00000017888	frameshift_variant	12	5	96	2	0.79342
24	20278138	ENSORLG00000017888	frameshift_variant	5	4	103	3	0.79342
24	20278140	ENSORLG00000017888	frameshift_variant	5	3	104	3	0.79342
24	20400714	ENSORLG00000017913	stop_gained	0	0	114	1	1
24	22269526	ENSORLG00000018100	stop_gained	110	2	3	0	0.99989
24	22270625	ENSORLG00000018100	stop_gained	0	0	115	0	0.99989
24	22495783	ENSORLG00000018130	stop_gained	19	10	85	1	0.999885
24	22509081	ENSORLG00000018130	frameshift_variant	71	16	28	0	0.999885
24	23296197	ENSORLG00000020536	frameshift_variant	32	11	24	27	0.95063
