# Supplementary material for: The Medaka Inbred Kiyosu-Karlsruhe (MIKK) panel
Source: Genome Biol. 2022 Feb 21;23:59. doi: 10.1186/s13059-022-02623-z (PMC8862526; doi:10.1186/s13059-022-02623-z)
Supplement: Supplementary file 7 — Additional file 7: Table S6. eQTL SNPs. Significant eQTL SNPs with annotations. [file 13059_2022_2623_MOESM7_ESM.xlsx]

## Sheet: Sheet1
chrom	transcript_id	pos	snp_id	pval	gene_id	tx_start	tx_end	tx_strand	tx_length	gene_biotype	transcript_biotype
1	ENSORLT00000038242.1	17674	rs_256	0.00878559	ENSORLG00000025034.1	89782	91495	+	507	protein_coding	protein_coding
1	ENSORLT00000038242.1	22937	rs_609	0.0077283	ENSORLG00000025034.1	89782	91495	+	507	protein_coding	protein_coding
1	ENSORLT00000038242.1	47299	rs_1418	0.00968026	ENSORLG00000025034.1	89782	91495	+	507	protein_coding	protein_coding
1	ENSORLT00000038242.1	47618	rs_1456	0.0093452	ENSORLG00000025034.1	89782	91495	+	507	protein_coding	protein_coding
1	ENSORLT00000038242.1	49903	rs_1825	0.00968437	ENSORLG00000025034.1	89782	91495	+	507	protein_coding	protein_coding
1	ENSORLT00000038242.1	61586	rs_2168	0.00271727	ENSORLG00000025034.1	89782	91495	+	507	protein_coding	protein_coding
1	ENSORLT00000038242.1	61681	rs_2174	0.0018445	ENSORLG00000025034.1	89782	91495	+	507	protein_coding	protein_coding
1	ENSORLT00000038242.1	85768	rs_3020	0.00773346	ENSORLG00000025034.1	89782	91495	+	507	protein_coding	protein_coding
1	ENSORLT00000038242.1	88119	rs_3292	0.00493619	ENSORLG00000025034.1	89782	91495	+	507	protein_coding	protein_coding
1	ENSORLT00000038242.1	88926	rs_3398	0.00553925	ENSORLG00000025034.1	89782	91495	+	507	protein_coding	protein_coding
1	ENSORLT00000038242.1	104373	rs_3881	0.00735567	ENSORLG00000025034.1	89782	91495	+	507	protein_coding	protein_coding
1	ENSORLT00000038242.1	164452	rs_5975	0.00842859	ENSORLG00000025034.1	89782	91495	+	507	protein_coding	protein_coding
1	ENSORLT00000038242.1	167364	rs_6092	0.00466729	ENSORLG00000025034.1	89782	91495	+	507	protein_coding	protein_coding
1	ENSORLT00000038242.1	175125	rs_6655	0.00406005	ENSORLG00000025034.1	89782	91495	+	507	protein_coding	protein_coding
1	ENSORLT00000038242.1	175544	rs_6720	0.00799753	ENSORLG00000025034.1	89782	91495	+	507	protein_coding	protein_coding
1	ENSORLT00000038242.1	183251	rs_6973	0.0081011	ENSORLG00000025034.1	89782	91495	+	507	protein_coding	protein_coding
1	ENSORLT00000038242.1	205291	rs_8096	0.0023788	ENSORLG00000025034.1	89782	91495	+	507	protein_coding	protein_coding
1	ENSORLT00000038242.1	228686	rs_9071	0.00135685	ENSORLG00000025034.1	89782	91495	+	507	protein_coding	protein_coding
1	ENSORLT00000038242.1	229020	rs_9168	0.00715198	ENSORLG00000025034.1	89782	91495	+	507	protein_coding	protein_coding
1	ENSORLT00000038242.1	229028	rs_9172	0.00377519	ENSORLG00000025034.1	89782	91495	+	507	protein_coding	protein_coding
1	ENSORLT00000038242.1	276533	rs_10715	0.00305443	ENSORLG00000025034.1	89782	91495	+	507	protein_coding	protein_coding
1	ENSORLT00000038242.1	299864	rs_11763	0.00762386	ENSORLG00000025034.1	89782	91495	+	507	protein_coding	protein_coding
1	ENSORLT00000038242.1	300526	rs_11848	0.00513008	ENSORLG00000025034.1	89782	91495	+	507	protein_coding	protein_coding
1	ENSORLT00000038242.1	301723	rs_11979	0.0052377	ENSORLG00000025034.1	89782	91495	+	507	protein_coding	protein_coding
1	ENSORLT00000038242.1	314984	rs_13024	0.00876701	ENSORLG00000025034.1	89782	91495	+	507	protein_coding	protein_coding
1	ENSORLT00000038242.1	317951	rs_13481	0.00071698	ENSORLG00000025034.1	89782	91495	+	507	protein_coding	protein_coding
1	ENSORLT00000038242.1	360834	rs_15598	0.00669937	ENSORLG00000025034.1	89782	91495	+	507	protein_coding	protein_coding
1	ENSORLT00000038242.1	399873	rs_16742	0.000629545	ENSORLG00000025034.1	89782	91495	+	507	protein_coding	protein_coding
1	ENSORLT00000038242.1	415478	rs_17008	0.00685224	ENSORLG00000025034.1	89782	91495	+	507	protein_coding	protein_coding
1	ENSORLT00000038242.1	418609	rs_17221	0.000753768	ENSORLG00000025034.1	89782	91495	+	507	protein_coding	protein_coding
1	ENSORLT00000038242.1	419542	rs_17305	0.00972043	ENSORLG00000025034.1	89782	91495	+	507	protein_coding	protein_coding
1	ENSORLT00000038242.1	470749	rs_18427	0.00157855	ENSORLG00000025034.1	89782	91495	+	507	protein_coding	protein_coding
1	ENSORLT00000038242.1	518290	rs_19724	0.00443312	ENSORLG00000025034.1	89782	91495	+	507	protein_coding	protein_coding
1	ENSORLT00000024712.2	17439	rs_219	0.00451618	ENSORLG00000019899.2	92003	119620	-	3705	protein_coding	protein_coding
1	ENSORLT00000024712.2	21322	rs_580	0.00485966	ENSORLG00000019899.2	92003	119620	-	3705	protein_coding	protein_coding
1	ENSORLT00000024712.2	31614	rs_813	0.00233893	ENSORLG00000019899.2	92003	119620	-	3705	protein_coding	protein_coding
1	ENSORLT00000024712.2	49737	rs_1795	0.00534469	ENSORLG00000019899.2	92003	119620	-	3705	protein_coding	protein_coding
1	ENSORLT00000024712.2	74810	rs_2605	0.00653506	ENSORLG00000019899.2	92003	119620	-	3705	protein_coding	protein_coding
1	ENSORLT00000024712.2	87906	rs_3256	0.00703822	ENSORLG00000019899.2	92003	119620	-	3705	protein_coding	protein_coding
1	ENSORLT00000024712.2	87989	rs_3270	0.00715198	ENSORLG00000019899.2	92003	119620	-	3705	protein_coding	protein_coding
1	ENSORLT00000024712.2	132923	rs_4793	0.00379592	ENSORLG00000019899.2	92003	119620	-	3705	protein_coding	protein_coding
1	ENSORLT00000024712.2	175718	rs_6742	0.00482042	ENSORLG00000019899.2	92003	119620	-	3705	protein_coding	protein_coding
1	ENSORLT00000024712.2	183583	rs_7028	0.00715198	ENSORLG00000019899.2	92003	119620	-	3705	protein_coding	protein_coding
1	ENSORLT00000024712.2	214304	rs_8497	0.00521772	ENSORLG00000019899.2	92003	119620	-	3705	protein_coding	protein_coding
1	ENSORLT00000024712.2	231294	rs_9374	0.00271272	ENSORLG00000019899.2	92003	119620	-	3705	protein_coding	protein_coding
1	ENSORLT00000024712.2	276533	rs_10715	0.00246908	ENSORLG00000019899.2	92003	119620	-	3705	protein_coding	protein_coding
1	ENSORLT00000024712.2	299716	rs_11742	0.00520641	ENSORLG00000019899.2	92003	119620	-	3705	protein_coding	protein_coding
1	ENSORLT00000024712.2	302124	rs_12022	0.00936054	ENSORLG00000019899.2	92003	119620	-	3705	protein_coding	protein_coding
1	ENSORLT00000024712.2	303183	rs_12180	0.00936849	ENSORLG00000019899.2	92003	119620	-	3705	protein_coding	protein_coding
1	ENSORLT00000024712.2	303858	rs_12266	0.00936054	ENSORLG00000019899.2	92003	119620	-	3705	protein_coding	protein_coding
1	ENSORLT00000024712.2	318188	rs_13530	0.00795604	ENSORLG00000019899.2	92003	119620	-	3705	protein_coding	protein_coding
1	ENSORLT00000024712.2	324488	rs_14122	0.00842775	ENSORLG00000019899.2	92003	119620	-	3705	protein_coding	protein_coding
1	ENSORLT00000024712.2	470217	rs_18375	0.00936992	ENSORLG00000019899.2	92003	119620	-	3705	protein_coding	protein_coding
1	ENSORLT00000024712.2	507126	rs_19420	0.000980032	ENSORLG00000019899.2	92003	119620	-	3705	protein_coding	protein_coding
1	ENSORLT00000024712.2	518164	rs_19718	0.00635675	ENSORLG00000019899.2	92003	119620	-	3705	protein_coding	protein_coding
1	ENSORLT00000024712.2	545759	rs_20314	0.00516804	ENSORLG00000019899.2	92003	119620	-	3705	protein_coding	protein_coding
1	ENSORLT00000024712.2	560993	rs_20930	0.00715198	ENSORLG00000019899.2	92003	119620	-	3705	protein_coding	protein_coding
1	ENSORLT00000024712.2	609356	rs_22531	0.00838815	ENSORLG00000019899.2	92003	119620	-	3705	protein_coding	protein_coding
1	ENSORLT00000028735.1	418044	rs_17135	0.00315141	ENSORLG00000026006.1	334276	346129	-	5756	protein_coding	protein_coding
1	ENSORLT00000028735.1	455645	rs_18008	0.00315141	ENSORLG00000026006.1	334276	346129	-	5756	protein_coding	protein_coding
1	ENSORLT00000025872.2	16806	rs_155	0.00475852	ENSORLG00000020893.2	388696	409318	-	7112	protein_coding	protein_coding
1	ENSORLT00000025872.2	17784	rs_270	0.00130538	ENSORLG00000020893.2	388696	409318	-	7112	protein_coding	protein_coding
1	ENSORLT00000025872.2	49444	rs_1697	0.00120423	ENSORLG00000020893.2	388696	409318	-	7112	protein_coding	protein_coding
1	ENSORLT00000025872.2	49903	rs_1825	0.00830807	ENSORLG00000020893.2	388696	409318	-	7112	protein_coding	protein_coding
1	ENSORLT00000025872.2	50309	rs_1873	0.00228629	ENSORLG00000020893.2	388696	409318	-	7112	protein_coding	protein_coding
1	ENSORLT00000025872.2	51079	rs_1963	0.00313269	ENSORLG00000020893.2	388696	409318	-	7112	protein_coding	protein_coding
1	ENSORLT00000025872.2	74810	rs_2605	0.00222309	ENSORLG00000020893.2	388696	409318	-	7112	protein_coding	protein_coding
1	ENSORLT00000025872.2	85531	rs_3002	0.00713216	ENSORLG00000020893.2	388696	409318	-	7112	protein_coding	protein_coding
1	ENSORLT00000025872.2	87906	rs_3256	0.00994064	ENSORLG00000020893.2	388696	409318	-	7112	protein_coding	protein_coding
1	ENSORLT00000025872.2	109998	rs_4191	0.00560217	ENSORLG00000020893.2	388696	409318	-	7112	protein_coding	protein_coding
1	ENSORLT00000025872.2	166791	rs_6042	0.00527177	ENSORLG00000020893.2	388696	409318	-	7112	protein_coding	protein_coding
1	ENSORLT00000025872.2	173893	rs_6490	0.00936054	ENSORLG00000020893.2	388696	409318	-	7112	protein_coding	protein_coding
1	ENSORLT00000025872.2	175718	rs_6742	0.0093464	ENSORLG00000020893.2	388696	409318	-	7112	protein_coding	protein_coding
1	ENSORLT00000025872.2	244358	rs_9742	0.0089357	ENSORLG00000020893.2	388696	409318	-	7112	protein_coding	protein_coding
1	ENSORLT00000025872.2	267214	rs_10500	0.00194005	ENSORLG00000020893.2	388696	409318	-	7112	protein_coding	protein_coding
1	ENSORLT00000025872.2	301723	rs_11979	6.83158e-05	ENSORLG00000020893.2	388696	409318	-	7112	protein_coding	protein_coding
1	ENSORLT00000025872.2	302868	rs_12125	0.00936054	ENSORLG00000020893.2	388696	409318	-	7112	protein_coding	protein_coding
1	ENSORLT00000025872.2	317951	rs_13481	0.00916237	ENSORLG00000020893.2	388696	409318	-	7112	protein_coding	protein_coding
1	ENSORLT00000025872.2	318427	rs_13569	0.000507121	ENSORLG00000020893.2	388696	409318	-	7112	protein_coding	protein_coding
1	ENSORLT00000025872.2	324488	rs_14122	0.00798097	ENSORLG00000020893.2	388696	409318	-	7112	protein_coding	protein_coding
1	ENSORLT00000025872.2	418570	rs_17215	0.00574092	ENSORLG00000020893.2	388696	409318	-	7112	protein_coding	protein_coding
1	ENSORLT00000025872.2	444649	rs_17785	0.00766039	ENSORLG00000020893.2	388696	409318	-	7112	protein_coding	protein_coding
1	ENSORLT00000025872.2	645699	rs_23758	0.00211636	ENSORLG00000020893.2	388696	409318	-	7112	protein_coding	protein_coding
1	ENSORLT00000025872.2	755089	rs_26787	0.00342694	ENSORLG00000020893.2	388696	409318	-	7112	protein_coding	protein_coding
1	ENSORLT00000025872.2	844575	rs_29977	0.00988351	ENSORLG00000020893.2	388696	409318	-	7112	protein_coding	protein_coding
1	ENSORLT00000023239.2	309620	rs_12648	0.000837072	ENSORLG00000022412.1	414764	417340	-	408	protein_coding	protein_coding
1	ENSORLT00000037260.1	148536	rs_5565	0.00315141	ENSORLG00000029940.1	458637	463159	-	693	protein_coding	protein_coding
1	ENSORLT00000041801.1	860023	rs_30670	0.000837072	ENSORLG00000030658.1	467110	471584	-	540	protein_coding	protein_coding
1	ENSORLT00000046636.1	145858	rs_5266	0.000837072	ENSORLG00000027389.1	472837	475413	-	288	protein_coding	protein_coding
1	ENSORLT00000025021.2	455645	rs_18008	0.000837072	ENSORLG00000020166.2	510708	511164	+	267	protein_coding	protein_coding
1	ENSORLT00000029108.1	320374	rs_13919	0.000837072	ENSORLG00000021846.1	580882	586981	-	4042	protein_coding	protein_coding
1	ENSORLT00000029108.1	1046473	rs_36754	1.37888e-09	ENSORLG00000021846.1	580882	586981	-	4042	protein_coding	protein_coding
1	ENSORLT00000029108.1	1054459	rs_37132	0.000837072	ENSORLG00000021846.1	580882	586981	-	4042	protein_coding	protein_coding
1	ENSORLT00000023282.2	320374	rs_13919	0.000837072	ENSORLG00000018625.2	638107	642225	-	1542	protein_coding	protein_coding
1	ENSORLT00000029866.1	947485	rs_33156	0.000837072	ENSORLG00000027460.1	647447	650329	+	1887	protein_coding	protein_coding
1	ENSORLT00000029866.1	1103778	rs_39284	0.000837072	ENSORLG00000027460.1	647447	650329	+	1887	protein_coding	protein_coding
1	ENSORLT00000030131.1	838054	rs_29421	0.000837072	ENSORLG00000026980.1	661933	663284	+	1110	protein_coding	protein_coding
1	ENSORLT00000023480.2	200288	rs_7987	0.000837072	ENSORLG00000018797.2	698965	702681	-	1110	protein_coding	protein_coding
1	ENSORLT00000023480.2	267214	rs_10500	0.000837072	ENSORLG00000018797.2	698965	702681	-	1110	protein_coding	protein_coding
1	ENSORLT00000027567.1	1117467	rs_39775	0.00315141	ENSORLG00000030094.1	706280	709243	+	2964	protein_coding	protein_coding
1	ENSORLT00000024176.2	1121242	rs_39906	5.06079e-05	ENSORLG00000019421.2	711784	714393	+	639	protein_coding	protein_coding
1	ENSORLT00000038655.1	1094048	rs_38948	0.00315141	ENSORLG00000029355.1	741321	762359	+	5260	protein_coding	protein_coding
1	ENSORLT00000038655.1	1115311	rs_39564	0.000837072	ENSORLG00000029355.1	741321	762359	+	5260	protein_coding	protein_coding
1	ENSORLT00000038655.1	1117467	rs_39775	0.00603057	ENSORLG00000029355.1	741321	762359	+	5260	protein_coding	protein_coding
1	ENSORLT00000041086.1	1124201	rs_39964	5.06079e-05	ENSORLG00000029038.1	941046	951613	-	2652	protein_coding	protein_coding
1	ENSORLT00000041086.1	1277740	rs_46886	2.3147e-06	ENSORLG00000029038.1	941046	951613	-	2652	protein_coding	protein_coding
1	ENSORLT00000000006.2	1124201	rs_39964	0.000837072	ENSORLG00000000007.2	1092088	1101211	-	4771	protein_coding	protein_coding
1	ENSORLT00000000006.2	1126310	rs_40038	0.000837072	ENSORLG00000000007.2	1092088	1101211	-	4771	protein_coding	protein_coding
1	ENSORLT00000000006.2	1564129	rs_54417	0.000837072	ENSORLG00000000007.2	1092088	1101211	-	4771	protein_coding	protein_coding
1	ENSORLT00000031471.1	1117467	rs_39775	0.00315141	ENSORLG00000028797.1	1105314	1109543	+	1122	protein_coding	protein_coding
1	ENSORLT00000043523.1	1026312	rs_35803	0.000837072	ENSORLG00000024139.1	1111881	1125866	-	2394	protein_coding	protein_coding
1	ENSORLT00000000013.2	709387	rs_25366	0.00994064	ENSORLG00000000009.2	1130194	1144185	-	1497	protein_coding	protein_coding
1	ENSORLT00000000013.2	844575	rs_29977	0.00684076	ENSORLG00000000009.2	1130194	1144185	-	1497	protein_coding	protein_coding
1	ENSORLT00000000013.2	1010124	rs_35423	0.00578465	ENSORLG00000000009.2	1130194	1144185	-	1497	protein_coding	protein_coding
1	ENSORLT00000000013.2	1054459	rs_37132	0.00309098	ENSORLG00000000009.2	1130194	1144185	-	1497	protein_coding	protein_coding
1	ENSORLT00000000013.2	1094048	rs_38948	0.00188166	ENSORLG00000000009.2	1130194	1144185	-	1497	protein_coding	protein_coding
1	ENSORLT00000000013.2	1100826	rs_39213	0.0084769	ENSORLG00000000009.2	1130194	1144185	-	1497	protein_coding	protein_coding
1	ENSORLT00000000013.2	1147882	rs_40536	0.0077283	ENSORLG00000000009.2	1130194	1144185	-	1497	protein_coding	protein_coding
1	ENSORLT00000000013.2	1148142	rs_40598	0.00180483	ENSORLG00000000009.2	1130194	1144185	-	1497	protein_coding	protein_coding
1	ENSORLT00000000013.2	1251865	rs_45133	0.00303064	ENSORLG00000000009.2	1130194	1144185	-	1497	protein_coding	protein_coding
1	ENSORLT00000000013.2	1365076	rs_49391	0.00462528	ENSORLG00000000009.2	1130194	1144185	-	1497	protein_coding	protein_coding
1	ENSORLT00000000013.2	1406955	rs_50356	0.00517125	ENSORLG00000000009.2	1130194	1144185	-	1497	protein_coding	protein_coding
1	ENSORLT00000000013.2	1538135	rs_53394	0.00635528	ENSORLG00000000009.2	1130194	1144185	-	1497	protein_coding	protein_coding
1	ENSORLT00000000013.2	1568950	rs_54500	0.00844256	ENSORLG00000000009.2	1130194	1144185	-	1497	protein_coding	protein_coding
1	ENSORLT00000032450.1	1050076	rs_36962	0.000836631	ENSORLG00000000009.2	1131408	1144185	-	1032	protein_coding	protein_coding
1	ENSORLT00000032450.1	1109911	rs_39427	0.000836631	ENSORLG00000000009.2	1131408	1144185	-	1032	protein_coding	protein_coding
1	ENSORLT00000019900.2	1106426	rs_39335	0.000837072	ENSORLG00000000013.2	1147825	1161563	-	3194	protein_coding	protein_coding
1	ENSORLT00000019900.2	1126310	rs_40038	0.00315141	ENSORLG00000000013.2	1147825	1161563	-	3194	protein_coding	protein_coding
1	ENSORLT00000041244.1	1106326	rs_39333	0.000837072	ENSORLG00000029054.1	1161584	1166530	-	2625	protein_coding	protein_coding
1	ENSORLT00000040501.1	1573744	rs_54632	0.000837072	ENSORLG00000023024.1	1251188	1255180	-	3993	protein_coding	protein_coding
1	ENSORLT00000035421.1	1106326	rs_39333	0.000837072	ENSORLG00000027950.1	1286391	1301833	+	1909	protein_coding	protein_coding
1	ENSORLT00000035421.1	1117467	rs_39775	0.00315141	ENSORLG00000027950.1	1286391	1301833	+	1909	protein_coding	protein_coding
1	ENSORLT00000035421.1	1724108	rs_59486	0.00315141	ENSORLG00000027950.1	1286391	1301833	+	1909	protein_coding	protein_coding
1	ENSORLT00000037372.1	1446878	rs_51328	0.000837072	ENSORLG00000023276.1	1311939	1316932	+	1137	protein_coding	protein_coding
1	ENSORLT00000000047.2	1721068	rs_59394	0.00603057	ENSORLG00000000039.2	1390632	1396316	+	909	protein_coding	protein_coding
1	ENSORLT00000046946.1	1793343	rs_61891	0.000837072	ENSORLG00000026423.1	1647230	1661808	-	2331	protein_coding	protein_coding
1	ENSORLT00000000095.2	2063222	rs_73055	0.00315141	ENSORLG00000000081.2	1740813	1746383	+	4946	protein_coding	protein_coding
1	ENSORLT00000000132.2	2322124	rs_85982	2.3147e-06	ENSORLG00000000106.2	1896165	1901763	-	2117	protein_coding	protein_coding
1	ENSORLT00000000144.2	1687516	rs_58172	2.3147e-06	ENSORLG00000000111.2	1906136	1925791	+	5857	protein_coding	protein_coding
1	ENSORLT00000000144.2	1821485	rs_62891	2.3147e-06	ENSORLG00000000111.2	1906136	1925791	+	5857	protein_coding	protein_coding
1	ENSORLT00000000144.2	2235854	rs_82507	0.00315141	ENSORLG00000000111.2	1906136	1925791	+	5857	protein_coding	protein_coding
1	ENSORLT00000000152.3	1508612	rs_52611	0.000510004	ENSORLG00000000122.3	1932365	1941593	+	1415	protein_coding	protein_coding
1	ENSORLT00000000152.3	1508726	rs_52614	0.00615157	ENSORLG00000000122.3	1932365	1941593	+	1415	protein_coding	protein_coding
1	ENSORLT00000000152.3	1508741	rs_52616	0.00425258	ENSORLG00000000122.3	1932365	1941593	+	1415	protein_coding	protein_coding
1	ENSORLT00000000152.3	1561569	rs_54349	0.00439682	ENSORLG00000000122.3	1932365	1941593	+	1415	protein_coding	protein_coding
1	ENSORLT00000000152.3	1563720	rs_54414	0.00622697	ENSORLG00000000122.3	1932365	1941593	+	1415	protein_coding	protein_coding
1	ENSORLT00000000152.3	1575702	rs_54689	0.00752367	ENSORLG00000000122.3	1932365	1941593	+	1415	protein_coding	protein_coding
1	ENSORLT00000000152.3	1636956	rs_56841	0.00423363	ENSORLG00000000122.3	1932365	1941593	+	1415	protein_coding	protein_coding
1	ENSORLT00000000152.3	1728286	rs_59748	0.00545918	ENSORLG00000000122.3	1932365	1941593	+	1415	protein_coding	protein_coding
1	ENSORLT00000000152.3	1728864	rs_59832	0.00133097	ENSORLG00000000122.3	1932365	1941593	+	1415	protein_coding	protein_coding
1	ENSORLT00000000152.3	1747961	rs_60435	0.00741805	ENSORLG00000000122.3	1932365	1941593	+	1415	protein_coding	protein_coding
1	ENSORLT00000000152.3	1753201	rs_60581	0.00117277	ENSORLG00000000122.3	1932365	1941593	+	1415	protein_coding	protein_coding
1	ENSORLT00000000152.3	1771491	rs_61180	0.0079194	ENSORLG00000000122.3	1932365	1941593	+	1415	protein_coding	protein_coding
1	ENSORLT00000000152.3	1783738	rs_61590	0.00144893	ENSORLG00000000122.3	1932365	1941593	+	1415	protein_coding	protein_coding
1	ENSORLT00000000152.3	1791029	rs_61806	0.00266791	ENSORLG00000000122.3	1932365	1941593	+	1415	protein_coding	protein_coding
1	ENSORLT00000000152.3	1822067	rs_62906	0.0080173	ENSORLG00000000122.3	1932365	1941593	+	1415	protein_coding	protein_coding
1	ENSORLT00000000152.3	1832157	rs_63291	0.0027984	ENSORLG00000000122.3	1932365	1941593	+	1415	protein_coding	protein_coding
1	ENSORLT00000000152.3	1882186	rs_65129	0.00455596	ENSORLG00000000122.3	1932365	1941593	+	1415	protein_coding	protein_coding
1	ENSORLT00000000152.3	1891080	rs_65331	0.00219571	ENSORLG00000000122.3	1932365	1941593	+	1415	protein_coding	protein_coding
1	ENSORLT00000000152.3	1900357	rs_65496	0.000340348	ENSORLG00000000122.3	1932365	1941593	+	1415	protein_coding	protein_coding
1	ENSORLT00000000152.3	1933355	rs_66384	0.00573129	ENSORLG00000000122.3	1932365	1941593	+	1415	protein_coding	protein_coding
1	ENSORLT00000000152.3	1938892	rs_66566	0.00938392	ENSORLG00000000122.3	1932365	1941593	+	1415	protein_coding	protein_coding
1	ENSORLT00000000152.3	1941716	rs_66641	0.00221935	ENSORLG00000000122.3	1932365	1941593	+	1415	protein_coding	protein_coding
1	ENSORLT00000000152.3	1942755	rs_66666	0.00103643	ENSORLG00000000122.3	1932365	1941593	+	1415	protein_coding	protein_coding
1	ENSORLT00000000152.3	1946120	rs_66938	0.00137834	ENSORLG00000000122.3	1932365	1941593	+	1415	protein_coding	protein_coding
1	ENSORLT00000000152.3	1947729	rs_67036	0.00668405	ENSORLG00000000122.3	1932365	1941593	+	1415	protein_coding	protein_coding
1	ENSORLT00000000152.3	2028352	rs_71150	0.00021195	ENSORLG00000000122.3	1932365	1941593	+	1415	protein_coding	protein_coding
1	ENSORLT00000000152.3	2057282	rs_72403	0.00320527	ENSORLG00000000122.3	1932365	1941593	+	1415	protein_coding	protein_coding
1	ENSORLT00000000152.3	2062972	rs_73021	0.000143631	ENSORLG00000000122.3	1932365	1941593	+	1415	protein_coding	protein_coding
1	ENSORLT00000000152.3	2066640	rs_73302	0.00597467	ENSORLG00000000122.3	1932365	1941593	+	1415	protein_coding	protein_coding
1	ENSORLT00000000152.3	2072335	rs_73654	0.003972	ENSORLG00000000122.3	1932365	1941593	+	1415	protein_coding	protein_coding
1	ENSORLT00000000152.3	2103779	rs_75143	0.00929012	ENSORLG00000000122.3	1932365	1941593	+	1415	protein_coding	protein_coding
1	ENSORLT00000000152.3	2203387	rs_80612	0.000543164	ENSORLG00000000122.3	1932365	1941593	+	1415	protein_coding	protein_coding
1	ENSORLT00000000152.3	2204907	rs_80746	0.00555435	ENSORLG00000000122.3	1932365	1941593	+	1415	protein_coding	protein_coding
1	ENSORLT00000000152.3	2247056	rs_82957	0.00900199	ENSORLG00000000122.3	1932365	1941593	+	1415	protein_coding	protein_coding
1	ENSORLT00000000152.3	2275549	rs_84103	0.00457801	ENSORLG00000000122.3	1932365	1941593	+	1415	protein_coding	protein_coding
1	ENSORLT00000000152.3	2338610	rs_86614	0.00279066	ENSORLG00000000122.3	1932365	1941593	+	1415	protein_coding	protein_coding
1	ENSORLT00000000152.3	2380194	rs_88127	0.000919864	ENSORLG00000000122.3	1932365	1941593	+	1415	protein_coding	protein_coding
1	ENSORLT00000000152.3	2381936	rs_88196	0.00612191	ENSORLG00000000122.3	1932365	1941593	+	1415	protein_coding	protein_coding
1	ENSORLT00000000152.3	2392089	rs_88648	0.000931442	ENSORLG00000000122.3	1932365	1941593	+	1415	protein_coding	protein_coding
1	ENSORLT00000000152.3	2392765	rs_88681	0.00224553	ENSORLG00000000122.3	1932365	1941593	+	1415	protein_coding	protein_coding
1	ENSORLT00000000152.3	2402943	rs_89116	0.00886157	ENSORLG00000000122.3	1932365	1941593	+	1415	protein_coding	protein_coding
1	ENSORLT00000034385.1	2323059	rs_86024	2.3147e-06	ENSORLG00000000146.2	2082104	2095076	-	4474	protein_coding	protein_coding
1	ENSORLT00000034385.1	2332257	rs_86421	5.06079e-05	ENSORLG00000000146.2	2082104	2095076	-	4474	protein_coding	protein_coding
1	ENSORLT00000046014.1	2662491	rs_99168	0.000837072	ENSORLG00000000212.2	2228258	2239293	+	2677	protein_coding	protein_coding
1	ENSORLT00000029794.1	2104386	rs_75174	0.000837072	ENSORLG00000023046.1	2281232	2282543	+	1312	protein_coding	protein_coding
1	ENSORLT00000000345.2	2691458	rs_100237	0.00315141	ENSORLG00000000279.2	2615838	2624286	-	4062	protein_coding	protein_coding
1	ENSORLT00000000431.2	2247860	rs_83004	0.000837072	ENSORLG00000000351.2	2680408	2699572	+	4797	protein_coding	protein_coding
1	ENSORLT00000000431.2	2446300	rs_90964	0.00315141	ENSORLG00000000351.2	2680408	2699572	+	4797	protein_coding	protein_coding
1	ENSORLT00000000431.2	2697837	rs_100474	0.00315141	ENSORLG00000000351.2	2680408	2699572	+	4797	protein_coding	protein_coding
1	ENSORLT00000038703.1	2543376	rs_94362	2.3147e-06	ENSORLG00000000385.2	2729375	2778575	+	5721	protein_coding	protein_coding
1	ENSORLT00000000477.2	2331387	rs_86371	0.000837513	ENSORLG00000000385.2	2755023	2776491	+	2280	protein_coding	protein_coding
1	ENSORLT00000000477.2	3183639	rs_117101	0.000837513	ENSORLG00000000385.2	2755023	2776491	+	2280	protein_coding	protein_coding
1	ENSORLT00000028879.1	2415655	rs_89911	0.000837072	ENSORLG00000000408.2	2779425	2797576	+	6220	protein_coding	protein_coding
1	ENSORLT00000042732.1	2449343	rs_91075	0.00315141	ENSORLG00000000507.2	2823473	2833754	+	5362	protein_coding	protein_coding
1	ENSORLT00000042732.1	2507910	rs_93065	5.06079e-05	ENSORLG00000000507.2	2823473	2833754	+	5362	protein_coding	protein_coding
1	ENSORLT00000042732.1	2582347	rs_95938	0.000837072	ENSORLG00000000507.2	2823473	2833754	+	5362	protein_coding	protein_coding
1	ENSORLT00000042732.1	2768140	rs_102397	5.06079e-05	ENSORLG00000000507.2	2823473	2833754	+	5362	protein_coding	protein_coding
1	ENSORLT00000043641.1	2738329	rs_101534	0.000211975	ENSORLG00000000718.2	3048074	3071432	-	4214	protein_coding	protein_coding
1	ENSORLT00000043641.1	3135854	rs_114278	0.000837072	ENSORLG00000000718.2	3048074	3071432	-	4214	protein_coding	protein_coding
1	ENSORLT00000044923.1	2837319	rs_104401	0.000211975	ENSORLG00000000785.2	3116333	3142296	-	5786	protein_coding	protein_coding
1	ENSORLT00000000972.2	2689162	rs_100129	0.00315141	ENSORLG00000000792.2	3141983	3145148	+	1588	protein_coding	protein_coding
1	ENSORLT00000000972.2	2798542	rs_103114	0.00603057	ENSORLG00000000792.2	3141983	3145148	+	1588	protein_coding	protein_coding
1	ENSORLT00000046821.1	2945450	rs_108102	0.00233221	ENSORLG00000000866.2	3293204	3307203	-	6170	protein_coding	protein_coding
1	ENSORLT00000046821.1	3146305	rs_114563	0.00670584	ENSORLG00000000866.2	3293204	3307203	-	6170	protein_coding	protein_coding
1	ENSORLT00000046821.1	3147629	rs_114648	0.00429763	ENSORLG00000000866.2	3293204	3307203	-	6170	protein_coding	protein_coding
1	ENSORLT00000046821.1	3155930	rs_114958	0.00873181	ENSORLG00000000866.2	3293204	3307203	-	6170	protein_coding	protein_coding
1	ENSORLT00000046821.1	3191239	rs_117738	0.00517125	ENSORLG00000000866.2	3293204	3307203	-	6170	protein_coding	protein_coding
1	ENSORLT00000046821.1	3204482	rs_118832	0.00193715	ENSORLG00000000866.2	3293204	3307203	-	6170	protein_coding	protein_coding
1	ENSORLT00000046821.1	3266758	rs_122660	0.00729783	ENSORLG00000000866.2	3293204	3307203	-	6170	protein_coding	protein_coding
1	ENSORLT00000046821.1	3270970	rs_123114	0.00532183	ENSORLG00000000866.2	3293204	3307203	-	6170	protein_coding	protein_coding
1	ENSORLT00000046821.1	3275814	rs_123518	0.00367028	ENSORLG00000000866.2	3293204	3307203	-	6170	protein_coding	protein_coding
1	ENSORLT00000046821.1	3278396	rs_123907	0.00193715	ENSORLG00000000866.2	3293204	3307203	-	6170	protein_coding	protein_coding
1	ENSORLT00000046821.1	3278413	rs_123910	0.00143326	ENSORLG00000000866.2	3293204	3307203	-	6170	protein_coding	protein_coding
1	ENSORLT00000046821.1	3320798	rs_126531	0.00325391	ENSORLG00000000866.2	3293204	3307203	-	6170	protein_coding	protein_coding
1	ENSORLT00000046821.1	3321392	rs_126640	0.000710953	ENSORLG00000000866.2	3293204	3307203	-	6170	protein_coding	protein_coding
1	ENSORLT00000046821.1	3323462	rs_126784	0.00907405	ENSORLG00000000866.2	3293204	3307203	-	6170	protein_coding	protein_coding
1	ENSORLT00000046821.1	3346725	rs_127646	0.000601746	ENSORLG00000000866.2	3293204	3307203	-	6170	protein_coding	protein_coding
1	ENSORLT00000046821.1	3550814	rs_134294	0.00781462	ENSORLG00000000866.2	3293204	3307203	-	6170	protein_coding	protein_coding
1	ENSORLT00000046821.1	3568787	rs_134764	0.00781462	ENSORLG00000000866.2	3293204	3307203	-	6170	protein_coding	protein_coding
1	ENSORLT00000046821.1	3587568	rs_135104	0.00348596	ENSORLG00000000866.2	3293204	3307203	-	6170	protein_coding	protein_coding
1	ENSORLT00000046821.1	3683490	rs_137970	0.00720857	ENSORLG00000000866.2	3293204	3307203	-	6170	protein_coding	protein_coding
1	ENSORLT00000046821.1	3683538	rs_137978	0.00503049	ENSORLG00000000866.2	3293204	3307203	-	6170	protein_coding	protein_coding
1	ENSORLT00000046821.1	3699069	rs_138560	0.00936054	ENSORLG00000000866.2	3293204	3307203	-	6170	protein_coding	protein_coding
1	ENSORLT00000046821.1	3734407	rs_139454	0.0048069	ENSORLG00000000866.2	3293204	3307203	-	6170	protein_coding	protein_coding
1	ENSORLT00000046821.1	3747530	rs_140023	0.00621954	ENSORLG00000000866.2	3293204	3307203	-	6170	protein_coding	protein_coding
1	ENSORLT00000046821.1	3776659	rs_140803	0.00376675	ENSORLG00000000866.2	3293204	3307203	-	6170	protein_coding	protein_coding
1	ENSORLT00000046821.1	3790530	rs_141019	0.00464399	ENSORLG00000000866.2	3293204	3307203	-	6170	protein_coding	protein_coding
1	ENSORLT00000001060.2	3664479	rs_137162	0.000837072	ENSORLG00000000866.2	3299219	3307203	-	1592	protein_coding	protein_coding
1	ENSORLT00000046541.1	3301719	rs_125324	0.000837072	ENSORLG00000025624.1	3475099	3475296	-	198	protein_coding	protein_coding
1	ENSORLT00000046541.1	3453760	rs_130993	0.000837072	ENSORLG00000025624.1	3475099	3475296	-	198	protein_coding	protein_coding
1	ENSORLT00000001294.2	3140135	rs_114403	0.00682351	ENSORLG00000001049.2	3553281	3574286	+	3844	protein_coding	protein_coding
1	ENSORLT00000001294.2	3155783	rs_114953	0.00205134	ENSORLG00000001049.2	3553281	3574286	+	3844	protein_coding	protein_coding
1	ENSORLT00000001294.2	3159993	rs_115144	0.0054896	ENSORLG00000001049.2	3553281	3574286	+	3844	protein_coding	protein_coding
1	ENSORLT00000001294.2	3161298	rs_115211	0.00193715	ENSORLG00000001049.2	3553281	3574286	+	3844	protein_coding	protein_coding
1	ENSORLT00000001294.2	3168458	rs_115675	0.00193715	ENSORLG00000001049.2	3553281	3574286	+	3844	protein_coding	protein_coding
1	ENSORLT00000001294.2	3190274	rs_117637	0.00895669	ENSORLG00000001049.2	3553281	3574286	+	3844	protein_coding	protein_coding
1	ENSORLT00000001294.2	3200220	rs_118441	0.00084829	ENSORLG00000001049.2	3553281	3574286	+	3844	protein_coding	protein_coding
1	ENSORLT00000001294.2	3203425	rs_118740	0.00483367	ENSORLG00000001049.2	3553281	3574286	+	3844	protein_coding	protein_coding
1	ENSORLT00000001294.2	3204114	rs_118807	0.00252676	ENSORLG00000001049.2	3553281	3574286	+	3844	protein_coding	protein_coding
1	ENSORLT00000001294.2	3231614	rs_120740	0.00396906	ENSORLG00000001049.2	3553281	3574286	+	3844	protein_coding	protein_coding
1	ENSORLT00000001294.2	3278396	rs_123907	0.0077283	ENSORLG00000001049.2	3553281	3574286	+	3844	protein_coding	protein_coding
1	ENSORLT00000001294.2	3279410	rs_123989	0.00355305	ENSORLG00000001049.2	3553281	3574286	+	3844	protein_coding	protein_coding
1	ENSORLT00000001294.2	3289131	rs_124840	0.0022386	ENSORLG00000001049.2	3553281	3574286	+	3844	protein_coding	protein_coding
1	ENSORLT00000001294.2	3290297	rs_124902	0.00682351	ENSORLG00000001049.2	3553281	3574286	+	3844	protein_coding	protein_coding
1	ENSORLT00000001294.2	3291183	rs_124957	0.00144404	ENSORLG00000001049.2	3553281	3574286	+	3844	protein_coding	protein_coding
1	ENSORLT00000001294.2	3295948	rs_125158	0.00682351	ENSORLG00000001049.2	3553281	3574286	+	3844	protein_coding	protein_coding
1	ENSORLT00000001294.2	3305264	rs_125548	0.00193715	ENSORLG00000001049.2	3553281	3574286	+	3844	protein_coding	protein_coding
1	ENSORLT00000001294.2	3320766	rs_126520	0.00517125	ENSORLG00000001049.2	3553281	3574286	+	3844	protein_coding	protein_coding
1	ENSORLT00000001294.2	3321392	rs_126640	0.000185659	ENSORLG00000001049.2	3553281	3574286	+	3844	protein_coding	protein_coding
1	ENSORLT00000001294.2	3375539	rs_128828	0.00193715	ENSORLG00000001049.2	3553281	3574286	+	3844	protein_coding	protein_coding
1	ENSORLT00000001294.2	3383288	rs_129135	0.00193715	ENSORLG00000001049.2	3553281	3574286	+	3844	protein_coding	protein_coding
1	ENSORLT00000001294.2	3394774	rs_129296	0.00682351	ENSORLG00000001049.2	3553281	3574286	+	3844	protein_coding	protein_coding
1	ENSORLT00000001294.2	3402993	rs_129536	0.00682351	ENSORLG00000001049.2	3553281	3574286	+	3844	protein_coding	protein_coding
1	ENSORLT00000001294.2	3415270	rs_129821	0.00120591	ENSORLG00000001049.2	3553281	3574286	+	3844	protein_coding	protein_coding
1	ENSORLT00000001294.2	3422442	rs_129995	0.00193715	ENSORLG00000001049.2	3553281	3574286	+	3844	protein_coding	protein_coding
1	ENSORLT00000001294.2	3435721	rs_130359	0.00193715	ENSORLG00000001049.2	3553281	3574286	+	3844	protein_coding	protein_coding
1	ENSORLT00000001294.2	3448651	rs_130773	0.00193715	ENSORLG00000001049.2	3553281	3574286	+	3844	protein_coding	protein_coding
1	ENSORLT00000001294.2	3476287	rs_131723	0.00193715	ENSORLG00000001049.2	3553281	3574286	+	3844	protein_coding	protein_coding
1	ENSORLT00000001294.2	3483163	rs_131921	0.00348537	ENSORLG00000001049.2	3553281	3574286	+	3844	protein_coding	protein_coding
1	ENSORLT00000001294.2	3499846	rs_132518	0.00487864	ENSORLG00000001049.2	3553281	3574286	+	3844	protein_coding	protein_coding
1	ENSORLT00000001294.2	3520510	rs_133253	0.00193715	ENSORLG00000001049.2	3553281	3574286	+	3844	protein_coding	protein_coding
1	ENSORLT00000001294.2	3527904	rs_133454	0.00193715	ENSORLG00000001049.2	3553281	3574286	+	3844	protein_coding	protein_coding
1	ENSORLT00000001294.2	3537687	rs_133876	0.00193715	ENSORLG00000001049.2	3553281	3574286	+	3844	protein_coding	protein_coding
1	ENSORLT00000001294.2	3555045	rs_134430	0.000675317	ENSORLG00000001049.2	3553281	3574286	+	3844	protein_coding	protein_coding
1	ENSORLT00000001294.2	3575562	rs_134965	0.00193715	ENSORLG00000001049.2	3553281	3574286	+	3844	protein_coding	protein_coding
1	ENSORLT00000001294.2	3589462	rs_135150	0.00193715	ENSORLG00000001049.2	3553281	3574286	+	3844	protein_coding	protein_coding
1	ENSORLT00000001294.2	3599796	rs_135317	0.00348537	ENSORLG00000001049.2	3553281	3574286	+	3844	protein_coding	protein_coding
1	ENSORLT00000001294.2	3600652	rs_135340	0.00193715	ENSORLG00000001049.2	3553281	3574286	+	3844	protein_coding	protein_coding
1	ENSORLT00000001294.2	3624874	rs_136101	0.00172705	ENSORLG00000001049.2	3553281	3574286	+	3844	protein_coding	protein_coding
1	ENSORLT00000001294.2	3629252	rs_136244	0.00193715	ENSORLG00000001049.2	3553281	3574286	+	3844	protein_coding	protein_coding
1	ENSORLT00000001294.2	3664671	rs_137168	0.00193715	ENSORLG00000001049.2	3553281	3574286	+	3844	protein_coding	protein_coding
1	ENSORLT00000001294.2	3668441	rs_137379	0.00664432	ENSORLG00000001049.2	3553281	3574286	+	3844	protein_coding	protein_coding
1	ENSORLT00000001294.2	3684885	rs_138034	0.00193715	ENSORLG00000001049.2	3553281	3574286	+	3844	protein_coding	protein_coding
1	ENSORLT00000001294.2	3690327	rs_138309	0.00540499	ENSORLG00000001049.2	3553281	3574286	+	3844	protein_coding	protein_coding
1	ENSORLT00000001294.2	3698669	rs_138528	0.00290152	ENSORLG00000001049.2	3553281	3574286	+	3844	protein_coding	protein_coding
1	ENSORLT00000001294.2	3723425	rs_139165	0.00193715	ENSORLG00000001049.2	3553281	3574286	+	3844	protein_coding	protein_coding
1	ENSORLT00000001294.2	3746943	rs_139922	0.00193715	ENSORLG00000001049.2	3553281	3574286	+	3844	protein_coding	protein_coding
1	ENSORLT00000001294.2	3748485	rs_140090	0.00193715	ENSORLG00000001049.2	3553281	3574286	+	3844	protein_coding	protein_coding
1	ENSORLT00000001294.2	3753268	rs_140239	0.00193715	ENSORLG00000001049.2	3553281	3574286	+	3844	protein_coding	protein_coding
1	ENSORLT00000001294.2	3773353	rs_140697	0.000580238	ENSORLG00000001049.2	3553281	3574286	+	3844	protein_coding	protein_coding
1	ENSORLT00000001294.2	3790530	rs_141019	0.00775752	ENSORLG00000001049.2	3553281	3574286	+	3844	protein_coding	protein_coding
1	ENSORLT00000001294.2	3790689	rs_141024	0.00683879	ENSORLG00000001049.2	3553281	3574286	+	3844	protein_coding	protein_coding
1	ENSORLT00000001294.2	3811268	rs_141420	0.00193715	ENSORLG00000001049.2	3553281	3574286	+	3844	protein_coding	protein_coding
1	ENSORLT00000001294.2	3823015	rs_141681	0.00683879	ENSORLG00000001049.2	3553281	3574286	+	3844	protein_coding	protein_coding
1	ENSORLT00000001294.2	3837367	rs_141984	0.00193715	ENSORLG00000001049.2	3553281	3574286	+	3844	protein_coding	protein_coding
1	ENSORLT00000001294.2	3839853	rs_142025	0.00683879	ENSORLG00000001049.2	3553281	3574286	+	3844	protein_coding	protein_coding
1	ENSORLT00000001294.2	3847899	rs_142205	0.00193715	ENSORLG00000001049.2	3553281	3574286	+	3844	protein_coding	protein_coding
1	ENSORLT00000001294.2	3851821	rs_142300	0.00683879	ENSORLG00000001049.2	3553281	3574286	+	3844	protein_coding	protein_coding
1	ENSORLT00000001294.2	3854123	rs_142347	0.000444866	ENSORLG00000001049.2	3553281	3574286	+	3844	protein_coding	protein_coding
1	ENSORLT00000001294.2	3876163	rs_142972	0.0055457	ENSORLG00000001049.2	3553281	3574286	+	3844	protein_coding	protein_coding
1	ENSORLT00000001294.2	3880586	rs_143078	0.000926964	ENSORLG00000001049.2	3553281	3574286	+	3844	protein_coding	protein_coding
1	ENSORLT00000001294.2	3889738	rs_143551	0.00513981	ENSORLG00000001049.2	3553281	3574286	+	3844	protein_coding	protein_coding
1	ENSORLT00000001294.2	3938175	rs_144977	0.00683879	ENSORLG00000001049.2	3553281	3574286	+	3844	protein_coding	protein_coding
1	ENSORLT00000001294.2	3947961	rs_145461	0.00193715	ENSORLG00000001049.2	3553281	3574286	+	3844	protein_coding	protein_coding
1	ENSORLT00000001294.2	3960437	rs_145864	0.00683879	ENSORLG00000001049.2	3553281	3574286	+	3844	protein_coding	protein_coding
1	ENSORLT00000001294.2	3962861	rs_145963	0.00322585	ENSORLG00000001049.2	3553281	3574286	+	3844	protein_coding	protein_coding
1	ENSORLT00000001294.2	3963055	rs_146004	0.00331686	ENSORLG00000001049.2	3553281	3574286	+	3844	protein_coding	protein_coding
1	ENSORLT00000001294.2	3964395	rs_146065	0.00193715	ENSORLG00000001049.2	3553281	3574286	+	3844	protein_coding	protein_coding
1	ENSORLT00000001294.2	3969258	rs_146227	0.00683879	ENSORLG00000001049.2	3553281	3574286	+	3844	protein_coding	protein_coding
1	ENSORLT00000001294.2	3982778	rs_146964	0.00193715	ENSORLG00000001049.2	3553281	3574286	+	3844	protein_coding	protein_coding
1	ENSORLT00000001294.2	3991359	rs_147248	0.00193715	ENSORLG00000001049.2	3553281	3574286	+	3844	protein_coding	protein_coding
1	ENSORLT00000001294.2	3995838	rs_147341	0.00683879	ENSORLG00000001049.2	3553281	3574286	+	3844	protein_coding	protein_coding
1	ENSORLT00000001294.2	4005472	rs_147812	0.00193715	ENSORLG00000001049.2	3553281	3574286	+	3844	protein_coding	protein_coding
1	ENSORLT00000001294.2	4027296	rs_148355	0.00136566	ENSORLG00000001049.2	3553281	3574286	+	3844	protein_coding	protein_coding
1	ENSORLT00000001294.2	4031456	rs_148456	0.00193715	ENSORLG00000001049.2	3553281	3574286	+	3844	protein_coding	protein_coding
1	ENSORLT00000001294.2	4032535	rs_148495	0.00891486	ENSORLG00000001049.2	3553281	3574286	+	3844	protein_coding	protein_coding
1	ENSORLT00000001294.2	4043827	rs_148767	0.00225405	ENSORLG00000001049.2	3553281	3574286	+	3844	protein_coding	protein_coding
1	ENSORLT00000001294.2	4059596	rs_149333	0.00881212	ENSORLG00000001049.2	3553281	3574286	+	3844	protein_coding	protein_coding
1	ENSORLT00000001294.2	4065886	rs_149582	0.00970025	ENSORLG00000001049.2	3553281	3574286	+	3844	protein_coding	protein_coding
1	ENSORLT00000001480.2	3321344	rs_126633	0.00650134	ENSORLG00000001201.2	3792998	3795210	+	1938	protein_coding	protein_coding
1	ENSORLT00000001480.2	3346984	rs_127690	0.00715198	ENSORLG00000001201.2	3792998	3795210	+	1938	protein_coding	protein_coding
1	ENSORLT00000001480.2	3701581	rs_138695	0.0020194	ENSORLG00000001201.2	3792998	3795210	+	1938	protein_coding	protein_coding
1	ENSORLT00000001480.2	3725005	rs_139196	0.0090638	ENSORLG00000001201.2	3792998	3795210	+	1938	protein_coding	protein_coding
1	ENSORLT00000001480.2	3750194	rs_140153	0.00457451	ENSORLG00000001201.2	3792998	3795210	+	1938	protein_coding	protein_coding
1	ENSORLT00000001480.2	3972751	rs_146346	0.00450072	ENSORLG00000001201.2	3792998	3795210	+	1938	protein_coding	protein_coding
1	ENSORLT00000001701.2	3505190	rs_132595	0.00315141	ENSORLG00000001375.2	3982664	3991590	+	2555	protein_coding	protein_coding
1	ENSORLT00000001701.2	4195296	rs_153194	0.00315141	ENSORLG00000001375.2	3982664	3991590	+	2555	protein_coding	protein_coding
1	ENSORLT00000001875.2	4065886	rs_149582	0.00315141	ENSORLG00000001511.2	4105933	4113186	+	1566	protein_coding	protein_coding
1	ENSORLT00000001875.2	4115568	rs_150824	0.00603057	ENSORLG00000001511.2	4105933	4113186	+	1566	protein_coding	protein_coding
1	ENSORLT00000035667.1	4431785	rs_164542	0.000837072	ENSORLG00000001559.2	4124452	4142164	+	4913	protein_coding	protein_coding
1	ENSORLT00000001930.2	3955385	rs_145690	5.06079e-05	ENSORLG00000001559.2	4124460	4141319	+	3201	protein_coding	protein_coding
1	ENSORLT00000028471.1	3862526	rs_142625	0.000837072	ENSORLG00000025374.1	4347949	4372628	-	6424	protein_coding	protein_coding
1	ENSORLT00000028471.1	3927457	rs_144662	2.3147e-06	ENSORLG00000025374.1	4347949	4372628	-	6424	protein_coding	protein_coding
1	ENSORLT00000028471.1	3955385	rs_145690	0.00315141	ENSORLG00000025374.1	4347949	4372628	-	6424	protein_coding	protein_coding
1	ENSORLT00000030636.1	4383742	rs_162521	0.000837072	ENSORLG00000030511.1	4408308	4463426	-	2577	protein_coding	protein_coding
1	ENSORLT00000030636.1	4441051	rs_164921	0.00315141	ENSORLG00000030511.1	4408308	4463426	-	2577	protein_coding	protein_coding
1	ENSORLT00000030636.1	4617542	rs_170419	0.00315141	ENSORLG00000030511.1	4408308	4463426	-	2577	protein_coding	protein_coding
1	ENSORLT00000038576.1	4412326	rs_163882	5.06079e-05	ENSORLG00000027036.1	4423050	4434823	+	4121	protein_coding	protein_coding
1	ENSORLT00000002049.2	4397347	rs_163236	2.3147e-06	ENSORLG00000001648.2	4434784	4451989	+	3207	protein_coding	protein_coding
1	ENSORLT00000042817.1	4828002	rs_176199	1.37888e-09	ENSORLG00000023795.1	4487283	4490955	+	1409	protein_coding	protein_coding
1	ENSORLT00000029739.1	4324097	rs_159479	0.00538967	ENSORLG00000001734.2	4537548	4723134	-	5664	protein_coding	protein_coding
1	ENSORLT00000029739.1	4336145	rs_160601	0.00715198	ENSORLG00000001734.2	4537548	4723134	-	5664	protein_coding	protein_coding
1	ENSORLT00000029739.1	4336432	rs_160690	0.00376196	ENSORLG00000001734.2	4537548	4723134	-	5664	protein_coding	protein_coding
1	ENSORLT00000029739.1	4429958	rs_164484	0.0077283	ENSORLG00000001734.2	4537548	4723134	-	5664	protein_coding	protein_coding
1	ENSORLT00000029739.1	4562327	rs_168813	0.0052031	ENSORLG00000001734.2	4537548	4723134	-	5664	protein_coding	protein_coding
1	ENSORLT00000029739.1	4602497	rs_170018	0.00278522	ENSORLG00000001734.2	4537548	4723134	-	5664	protein_coding	protein_coding
1	ENSORLT00000029739.1	4723973	rs_173704	0.00193715	ENSORLG00000001734.2	4537548	4723134	-	5664	protein_coding	protein_coding
1	ENSORLT00000029739.1	4951733	rs_179883	0.00342694	ENSORLG00000001734.2	4537548	4723134	-	5664	protein_coding	protein_coding
1	ENSORLT00000029739.1	5067055	rs_183110	0.00703822	ENSORLG00000001734.2	4537548	4723134	-	5664	protein_coding	protein_coding
1	ENSORLT00000029739.1	5197690	rs_186119	0.00332236	ENSORLG00000001734.2	4537548	4723134	-	5664	protein_coding	protein_coding
1	ENSORLT00000029739.1	5222138	rs_186879	0.00616989	ENSORLG00000001734.2	4537548	4723134	-	5664	protein_coding	protein_coding
1	ENSORLT00000037344.1	4462207	rs_165838	2.31705e-06	ENSORLG00000001734.2	4537548	4723134	-	5733	protein_coding	protein_coding
1	ENSORLT00000002270.2	4543442	rs_168362	0.000837072	ENSORLG00000001822.2	4838316	4846031	+	1960	protein_coding	protein_coding
1	ENSORLT00000038292.1	4841475	rs_176728	5.683e-198	ENSORLG00000001822.2	4838316	4846031	+	1987	protein_coding	protein_coding
1	ENSORLT00000002291.2	5216265	rs_186745	0.00315141	ENSORLG00000001839.2	4861922	4867847	-	1731	protein_coding	protein_coding
1	ENSORLT00000002350.2	4940441	rs_179637	0.000837072	ENSORLG00000001884.2	4994515	5012925	-	5703	protein_coding	protein_coding
1	ENSORLT00000002449.2	5626369	rs_196667	0.00315141	ENSORLG00000001967.2	5397080	5410339	+	3460	protein_coding	protein_coding
1	ENSORLT00000002515.2	4967304	rs_180200	0.000837072	ENSORLG00000002015.2	5426319	5427688	-	243	protein_coding	protein_coding
1	ENSORLT00000002515.2	5108555	rs_184292	0.00315141	ENSORLG00000002015.2	5426319	5427688	-	243	protein_coding	protein_coding
1	ENSORLT00000002647.2	6215732	rs_209845	0.000837072	ENSORLG00000002127.2	5724216	5734542	+	591	protein_coding	protein_coding
1	ENSORLT00000002721.2	6177890	rs_209091	0.000837072	ENSORLG00000002191.2	6671096	6678099	+	3783	protein_coding	protein_coding
1	ENSORLT00000002721.2	6719552	rs_219943	0.000837072	ENSORLG00000002191.2	6671096	6678099	+	3783	protein_coding	protein_coding
1	ENSORLT00000002721.2	6894782	rs_224371	5.06079e-05	ENSORLG00000002191.2	6671096	6678099	+	3783	protein_coding	protein_coding
1	ENSORLT00000032571.1	6730450	rs_220255	0.000837072	ENSORLG00000002272.2	6773858	6784407	+	4543	protein_coding	protein_coding
1	ENSORLT00000032571.1	6765402	rs_221081	0.000837072	ENSORLG00000002272.2	6773858	6784407	+	4543	protein_coding	protein_coding
1	ENSORLT00000032571.1	7031950	rs_227793	0.000837072	ENSORLG00000002272.2	6773858	6784407	+	4543	protein_coding	protein_coding
1	ENSORLT00000032571.1	7170605	rs_230575	0.00315141	ENSORLG00000002272.2	6773858	6784407	+	4543	protein_coding	protein_coding
1	ENSORLT00000002819.2	6669337	rs_219124	0.000837072	ENSORLG00000002272.2	6774836	6781476	+	1404	protein_coding	protein_coding
1	ENSORLT00000002819.2	6900392	rs_224592	0.000837072	ENSORLG00000002272.2	6774836	6781476	+	1404	protein_coding	protein_coding
1	ENSORLT00000033335.1	6935857	rs_225448	5.06079e-05	ENSORLG00000026236.1	6825073	6830472	-	5400	protein_coding	protein_coding
1	ENSORLT00000040250.1	8151134	rs_266229	0.000837072	ENSORLG00000028162.1	8020037	8028915	+	3240	protein_coding	protein_coding
1	ENSORLT00000040418.1	8064817	rs_262516	0.00936054	ENSORLG00000027866.1	8410692	8417929	+	2885	protein_coding	protein_coding
1	ENSORLT00000040418.1	8072940	rs_263010	0.00193715	ENSORLG00000027866.1	8410692	8417929	+	2885	protein_coding	protein_coding
1	ENSORLT00000040418.1	8072956	rs_263017	0.000601776	ENSORLG00000027866.1	8410692	8417929	+	2885	protein_coding	protein_coding
1	ENSORLT00000040418.1	8146841	rs_266081	0.00990022	ENSORLG00000027866.1	8410692	8417929	+	2885	protein_coding	protein_coding
1	ENSORLT00000040418.1	8274581	rs_271158	0.00325391	ENSORLG00000027866.1	8410692	8417929	+	2885	protein_coding	protein_coding
1	ENSORLT00000040418.1	8297648	rs_271953	0.00560328	ENSORLG00000027866.1	8410692	8417929	+	2885	protein_coding	protein_coding
1	ENSORLT00000040418.1	8462050	rs_278167	0.00670078	ENSORLG00000027866.1	8410692	8417929	+	2885	protein_coding	protein_coding
1	ENSORLT00000040418.1	8556538	rs_282153	0.00715198	ENSORLG00000027866.1	8410692	8417929	+	2885	protein_coding	protein_coding
1	ENSORLT00000040418.1	8556581	rs_282161	0.00677445	ENSORLG00000027866.1	8410692	8417929	+	2885	protein_coding	protein_coding
1	ENSORLT00000040418.1	8636060	rs_285598	0.00517125	ENSORLG00000027866.1	8410692	8417929	+	2885	protein_coding	protein_coding
1	ENSORLT00000040418.1	8796148	rs_292339	0.00432562	ENSORLG00000027866.1	8410692	8417929	+	2885	protein_coding	protein_coding
1	ENSORLT00000040418.1	8882648	rs_295799	0.0037837	ENSORLG00000027866.1	8410692	8417929	+	2885	protein_coding	protein_coding
1	ENSORLT00000040418.1	8905721	rs_297286	0.000787024	ENSORLG00000027866.1	8410692	8417929	+	2885	protein_coding	protein_coding
1	ENSORLT00000040418.1	8908935	rs_297543	0.00715198	ENSORLG00000027866.1	8410692	8417929	+	2885	protein_coding	protein_coding
1	ENSORLT00000028835.1	8473109	rs_278693	0.00315141	ENSORLG00000022409.1	8444006	8457876	+	4174	protein_coding	protein_coding
1	ENSORLT00000003633.2	9032380	rs_302721	2.3147e-06	ENSORLG00000002906.2	8708684	8714124	+	1008	protein_coding	protein_coding
1	ENSORLT00000003673.2	8228837	rs_269285	0.000837072	ENSORLG00000002940.2	8718316	8728742	+	3012	protein_coding	protein_coding
1	ENSORLT00000038895.1	8232441	rs_269444	0.00551278	ENSORLG00000002974.2	8728763	8754616	-	3240	protein_coding	protein_coding
1	ENSORLT00000038895.1	8270584	rs_270977	0.00894501	ENSORLG00000002974.2	8728763	8754616	-	3240	protein_coding	protein_coding
1	ENSORLT00000038895.1	8275190	rs_271177	0.00724441	ENSORLG00000002974.2	8728763	8754616	-	3240	protein_coding	protein_coding
1	ENSORLT00000038895.1	8352991	rs_274157	0.00456756	ENSORLG00000002974.2	8728763	8754616	-	3240	protein_coding	protein_coding
1	ENSORLT00000038895.1	8418928	rs_276543	0.00344909	ENSORLG00000002974.2	8728763	8754616	-	3240	protein_coding	protein_coding
1	ENSORLT00000038895.1	8643279	rs_285951	0.00967713	ENSORLG00000002974.2	8728763	8754616	-	3240	protein_coding	protein_coding
1	ENSORLT00000038895.1	8736428	rs_289491	0.00796932	ENSORLG00000002974.2	8728763	8754616	-	3240	protein_coding	protein_coding
1	ENSORLT00000038895.1	8886045	rs_295940	0.00518005	ENSORLG00000002974.2	8728763	8754616	-	3240	protein_coding	protein_coding
1	ENSORLT00000038895.1	8886823	rs_295971	0.00948304	ENSORLG00000002974.2	8728763	8754616	-	3240	protein_coding	protein_coding
1	ENSORLT00000038895.1	8889417	rs_296094	0.00847072	ENSORLG00000002974.2	8728763	8754616	-	3240	protein_coding	protein_coding
1	ENSORLT00000038895.1	8905268	rs_297212	0.00394766	ENSORLG00000002974.2	8728763	8754616	-	3240	protein_coding	protein_coding
1	ENSORLT00000038895.1	8910005	rs_297661	0.00902034	ENSORLG00000002974.2	8728763	8754616	-	3240	protein_coding	protein_coding
1	ENSORLT00000038895.1	8932046	rs_299058	0.00911648	ENSORLG00000002974.2	8728763	8754616	-	3240	protein_coding	protein_coding
1	ENSORLT00000038895.1	8976561	rs_300709	0.00159212	ENSORLG00000002974.2	8728763	8754616	-	3240	protein_coding	protein_coding
1	ENSORLT00000038895.1	9001066	rs_301586	0.00702703	ENSORLG00000002974.2	8728763	8754616	-	3240	protein_coding	protein_coding
1	ENSORLT00000038895.1	9006371	rs_301782	0.00702703	ENSORLG00000002974.2	8728763	8754616	-	3240	protein_coding	protein_coding
1	ENSORLT00000038895.1	9030095	rs_302631	0.00396834	ENSORLG00000002974.2	8728763	8754616	-	3240	protein_coding	protein_coding
1	ENSORLT00000038895.1	9140709	rs_306721	0.00538068	ENSORLG00000002974.2	8728763	8754616	-	3240	protein_coding	protein_coding
1	ENSORLT00000038895.1	9182003	rs_308231	0.00781022	ENSORLG00000002974.2	8728763	8754616	-	3240	protein_coding	protein_coding
1	ENSORLT00000046840.1	8399387	rs_275672	0.00298521	ENSORLG00000022610.1	8898869	8901986	+	372	protein_coding	protein_coding
1	ENSORLT00000046840.1	8400385	rs_275783	0.00932593	ENSORLG00000022610.1	8898869	8901986	+	372	protein_coding	protein_coding
1	ENSORLT00000046840.1	8400698	rs_275809	0.00298521	ENSORLG00000022610.1	8898869	8901986	+	372	protein_coding	protein_coding
1	ENSORLT00000046840.1	8402437	rs_275892	0.00298521	ENSORLG00000022610.1	8898869	8901986	+	372	protein_coding	protein_coding
1	ENSORLT00000046840.1	8405326	rs_276021	0.00298521	ENSORLG00000022610.1	8898869	8901986	+	372	protein_coding	protein_coding
1	ENSORLT00000046840.1	8419031	rs_276552	0.00298521	ENSORLG00000022610.1	8898869	8901986	+	372	protein_coding	protein_coding
1	ENSORLT00000046840.1	8423642	rs_276768	0.00298521	ENSORLG00000022610.1	8898869	8901986	+	372	protein_coding	protein_coding
1	ENSORLT00000046840.1	8450885	rs_277854	0.00298521	ENSORLG00000022610.1	8898869	8901986	+	372	protein_coding	protein_coding
1	ENSORLT00000046840.1	8464458	rs_278298	0.00298521	ENSORLG00000022610.1	8898869	8901986	+	372	protein_coding	protein_coding
1	ENSORLT00000046840.1	8492407	rs_279468	0.00298521	ENSORLG00000022610.1	8898869	8901986	+	372	protein_coding	protein_coding
1	ENSORLT00000046840.1	8568706	rs_282800	0.00246392	ENSORLG00000022610.1	8898869	8901986	+	372	protein_coding	protein_coding
1	ENSORLT00000046840.1	8576178	rs_283091	0.00117971	ENSORLG00000022610.1	8898869	8901986	+	372	protein_coding	protein_coding
1	ENSORLT00000046840.1	8581633	rs_283270	0.00148544	ENSORLG00000022610.1	8898869	8901986	+	372	protein_coding	protein_coding
1	ENSORLT00000046840.1	8590107	rs_283694	0.00298521	ENSORLG00000022610.1	8898869	8901986	+	372	protein_coding	protein_coding
1	ENSORLT00000046840.1	8613947	rs_284730	0.00298521	ENSORLG00000022610.1	8898869	8901986	+	372	protein_coding	protein_coding
1	ENSORLT00000046840.1	8654346	rs_286420	0.00698458	ENSORLG00000022610.1	8898869	8901986	+	372	protein_coding	protein_coding
1	ENSORLT00000046840.1	8664566	rs_286807	0.00298521	ENSORLG00000022610.1	8898869	8901986	+	372	protein_coding	protein_coding
1	ENSORLT00000046840.1	8694313	rs_287721	0.0023994	ENSORLG00000022610.1	8898869	8901986	+	372	protein_coding	protein_coding
1	ENSORLT00000046840.1	8709805	rs_288380	0.0055602	ENSORLG00000022610.1	8898869	8901986	+	372	protein_coding	protein_coding
1	ENSORLT00000046840.1	8722808	rs_288924	0.00443869	ENSORLG00000022610.1	8898869	8901986	+	372	protein_coding	protein_coding
1	ENSORLT00000046840.1	8726090	rs_289089	0.00298521	ENSORLG00000022610.1	8898869	8901986	+	372	protein_coding	protein_coding
1	ENSORLT00000046840.1	8744389	rs_289888	0.00509961	ENSORLG00000022610.1	8898869	8901986	+	372	protein_coding	protein_coding
1	ENSORLT00000046840.1	8753436	rs_290407	0.00298521	ENSORLG00000022610.1	8898869	8901986	+	372	protein_coding	protein_coding
1	ENSORLT00000046840.1	8760581	rs_290693	0.00298521	ENSORLG00000022610.1	8898869	8901986	+	372	protein_coding	protein_coding
1	ENSORLT00000046840.1	8769402	rs_291118	0.00509961	ENSORLG00000022610.1	8898869	8901986	+	372	protein_coding	protein_coding
1	ENSORLT00000046840.1	8783700	rs_291787	0.00298521	ENSORLG00000022610.1	8898869	8901986	+	372	protein_coding	protein_coding
1	ENSORLT00000046840.1	8814540	rs_293116	0.00298521	ENSORLG00000022610.1	8898869	8901986	+	372	protein_coding	protein_coding
1	ENSORLT00000046840.1	8861026	rs_295046	0.00298521	ENSORLG00000022610.1	8898869	8901986	+	372	protein_coding	protein_coding
1	ENSORLT00000046840.1	8884307	rs_295868	0.00298521	ENSORLG00000022610.1	8898869	8901986	+	372	protein_coding	protein_coding
1	ENSORLT00000046840.1	8892769	rs_296314	0.00876289	ENSORLG00000022610.1	8898869	8901986	+	372	protein_coding	protein_coding
1	ENSORLT00000046840.1	8902241	rs_296892	0.00298521	ENSORLG00000022610.1	8898869	8901986	+	372	protein_coding	protein_coding
1	ENSORLT00000046840.1	8919860	rs_298253	0.0093911	ENSORLG00000022610.1	8898869	8901986	+	372	protein_coding	protein_coding
1	ENSORLT00000046840.1	8921346	rs_298357	0.00117971	ENSORLG00000022610.1	8898869	8901986	+	372	protein_coding	protein_coding
1	ENSORLT00000046840.1	8943631	rs_299585	0.00298521	ENSORLG00000022610.1	8898869	8901986	+	372	protein_coding	protein_coding
1	ENSORLT00000046840.1	8951836	rs_299861	0.00298521	ENSORLG00000022610.1	8898869	8901986	+	372	protein_coding	protein_coding
1	ENSORLT00000046840.1	8972662	rs_300582	0.00298521	ENSORLG00000022610.1	8898869	8901986	+	372	protein_coding	protein_coding
1	ENSORLT00000046840.1	9001286	rs_301597	0.00215337	ENSORLG00000022610.1	8898869	8901986	+	372	protein_coding	protein_coding
1	ENSORLT00000046840.1	9003132	rs_301675	0.00298521	ENSORLG00000022610.1	8898869	8901986	+	372	protein_coding	protein_coding
1	ENSORLT00000046840.1	9027103	rs_302546	0.00298521	ENSORLG00000022610.1	8898869	8901986	+	372	protein_coding	protein_coding
1	ENSORLT00000046840.1	9077242	rs_304360	0.00298521	ENSORLG00000022610.1	8898869	8901986	+	372	protein_coding	protein_coding
1	ENSORLT00000046840.1	9115055	rs_305806	0.00148544	ENSORLG00000022610.1	8898869	8901986	+	372	protein_coding	protein_coding
1	ENSORLT00000046840.1	9150981	rs_307056	0.00298521	ENSORLG00000022610.1	8898869	8901986	+	372	protein_coding	protein_coding
1	ENSORLT00000046840.1	9179786	rs_308144	0.00298521	ENSORLG00000022610.1	8898869	8901986	+	372	protein_coding	protein_coding
1	ENSORLT00000046840.1	9190804	rs_308609	0.00298521	ENSORLG00000022610.1	8898869	8901986	+	372	protein_coding	protein_coding
1	ENSORLT00000046840.1	9219191	rs_309799	0.00298521	ENSORLG00000022610.1	8898869	8901986	+	372	protein_coding	protein_coding
1	ENSORLT00000046840.1	9235706	rs_310503	0.00298521	ENSORLG00000022610.1	8898869	8901986	+	372	protein_coding	protein_coding
1	ENSORLT00000046840.1	9249313	rs_311093	0.00298521	ENSORLG00000022610.1	8898869	8901986	+	372	protein_coding	protein_coding
1	ENSORLT00000046840.1	9275622	rs_312135	0.00418563	ENSORLG00000022610.1	8898869	8901986	+	372	protein_coding	protein_coding
1	ENSORLT00000046840.1	9319333	rs_313885	0.00298521	ENSORLG00000022610.1	8898869	8901986	+	372	protein_coding	protein_coding
1	ENSORLT00000046840.1	9322403	rs_314019	0.00298521	ENSORLG00000022610.1	8898869	8901986	+	372	protein_coding	protein_coding
1	ENSORLT00000046840.1	9327775	rs_314250	0.00161947	ENSORLG00000022610.1	8898869	8901986	+	372	protein_coding	protein_coding
1	ENSORLT00000046840.1	9332727	rs_314506	0.00621481	ENSORLG00000022610.1	8898869	8901986	+	372	protein_coding	protein_coding
1	ENSORLT00000046840.1	9335618	rs_314676	0.00161947	ENSORLG00000022610.1	8898869	8901986	+	372	protein_coding	protein_coding
1	ENSORLT00000046840.1	9341678	rs_314962	0.00161947	ENSORLG00000022610.1	8898869	8901986	+	372	protein_coding	protein_coding
1	ENSORLT00000046840.1	9342929	rs_315048	0.00298521	ENSORLG00000022610.1	8898869	8901986	+	372	protein_coding	protein_coding
1	ENSORLT00000046840.1	9344450	rs_315124	0.0063041	ENSORLG00000022610.1	8898869	8901986	+	372	protein_coding	protein_coding
1	ENSORLT00000046840.1	9345340	rs_315155	0.00298521	ENSORLG00000022610.1	8898869	8901986	+	372	protein_coding	protein_coding
1	ENSORLT00000046840.1	9348718	rs_315287	0.00298521	ENSORLG00000022610.1	8898869	8901986	+	372	protein_coding	protein_coding
1	ENSORLT00000046840.1	9350555	rs_315432	0.00161947	ENSORLG00000022610.1	8898869	8901986	+	372	protein_coding	protein_coding
1	ENSORLT00000046840.1	9365623	rs_316153	0.00298521	ENSORLG00000022610.1	8898869	8901986	+	372	protein_coding	protein_coding
1	ENSORLT00000046840.1	9370330	rs_316463	0.00876289	ENSORLG00000022610.1	8898869	8901986	+	372	protein_coding	protein_coding
1	ENSORLT00000046840.1	9375441	rs_316883	0.00298521	ENSORLG00000022610.1	8898869	8901986	+	372	protein_coding	protein_coding
1	ENSORLT00000046840.1	9379224	rs_317112	0.00268848	ENSORLG00000022610.1	8898869	8901986	+	372	protein_coding	protein_coding
1	ENSORLT00000046840.1	9381747	rs_317204	0.00298521	ENSORLG00000022610.1	8898869	8901986	+	372	protein_coding	protein_coding
1	ENSORLT00000046840.1	9385029	rs_317311	0.00298521	ENSORLG00000022610.1	8898869	8901986	+	372	protein_coding	protein_coding
1	ENSORLT00000046840.1	9387196	rs_317385	0.00049863	ENSORLG00000022610.1	8898869	8901986	+	372	protein_coding	protein_coding
1	ENSORLT00000046840.1	9399104	rs_317847	0.00298521	ENSORLG00000022610.1	8898869	8901986	+	372	protein_coding	protein_coding
1	ENSORLT00000046840.1	9401920	rs_317959	0.00298521	ENSORLG00000022610.1	8898869	8901986	+	372	protein_coding	protein_coding
1	ENSORLT00000004108.2	8992206	rs_301299	5.06079e-05	ENSORLG00000003303.2	9482265	9540253	+	4559	protein_coding	protein_coding
1	ENSORLT00000004311.2	9365788	rs_316163	0.00315141	ENSORLG00000003461.2	9772961	9786556	-	1860	protein_coding	protein_coding
1	ENSORLT00000029850.1	9703497	rs_327946	5.06079e-05	ENSORLG00000023594.1	9985188	9985751	-	564	protein_coding	protein_coding
1	ENSORLT00000029850.1	10448352	rs_355680	0.000837072	ENSORLG00000023594.1	9985188	9985751	-	564	protein_coding	protein_coding
1	ENSORLT00000029501.1	10428340	rs_354897	0.00315141	ENSORLG00000023503.1	9989071	9992057	-	549	protein_coding	protein_coding
1	ENSORLT00000041550.1	9751942	rs_329739	0.00342694	ENSORLG00000003734.2	10208799	10287579	+	5241	protein_coding	protein_coding
1	ENSORLT00000041550.1	10151691	rs_345232	0.00814741	ENSORLG00000003734.2	10208799	10287579	+	5241	protein_coding	protein_coding
1	ENSORLT00000041550.1	10428338	rs_354896	0.00274492	ENSORLG00000003734.2	10208799	10287579	+	5241	protein_coding	protein_coding
1	ENSORLT00000041550.1	10457070	rs_356003	0.00840648	ENSORLG00000003734.2	10208799	10287579	+	5241	protein_coding	protein_coding
1	ENSORLT00000041550.1	10774330	rs_369194	0.00657998	ENSORLG00000003734.2	10208799	10287579	+	5241	protein_coding	protein_coding
1	ENSORLT00000004676.2	10660291	rs_364096	0.000837072	ENSORLG00000003753.2	10297260	10298950	-	1035	protein_coding	protein_coding
1	ENSORLT00000004704.2	10476889	rs_356894	0.000837072	ENSORLG00000003776.2	10320030	10323828	-	2353	protein_coding	protein_coding
1	ENSORLT00000005457.2	11568266	rs_401629	0.000837072	ENSORLG00000004352.2	11108406	11113241	+	714	protein_coding	protein_coding
1	ENSORLT00000005473.2	11582786	rs_402309	0.000837072	ENSORLG00000004366.2	11117425	11121450	+	869	protein_coding	protein_coding
1	ENSORLT00000039759.1	10762474	rs_368565	0.00193715	ENSORLG00000004397.2	11134324	11153425	-	3083	protein_coding	protein_coding
1	ENSORLT00000039759.1	10774426	rs_369221	0.00252724	ENSORLG00000004397.2	11134324	11153425	-	3083	protein_coding	protein_coding
1	ENSORLT00000039759.1	10965316	rs_376693	0.00152015	ENSORLG00000004397.2	11134324	11153425	-	3083	protein_coding	protein_coding
1	ENSORLT00000039759.1	11282074	rs_389718	0.00315349	ENSORLG00000004397.2	11134324	11153425	-	3083	protein_coding	protein_coding
1	ENSORLT00000039759.1	11578485	rs_402138	0.00162845	ENSORLG00000004397.2	11134324	11153425	-	3083	protein_coding	protein_coding
1	ENSORLT00000039759.1	11636486	rs_404992	0.00975064	ENSORLG00000004397.2	11134324	11153425	-	3083	protein_coding	protein_coding
1	ENSORLT00000005807.2	11521553	rs_399406	0.00315141	ENSORLG00000004619.2	11241630	11271275	+	8257	protein_coding	protein_coding
1	ENSORLT00000041377.1	11897539	rs_416231	0.00315141	ENSORLG00000004825.2	11938276	11948509	+	1872	protein_coding	protein_coding
1	ENSORLT00000006121.2	11915678	rs_416982	0.00315141	ENSORLG00000004882.2	11952397	11964105	+	3619	protein_coding	protein_coding
1	ENSORLT00000006430.2	12612505	rs_446583	0.00315141	ENSORLG00000005096.2	12615263	12616713	-	1148	protein_coding	protein_coding
1	ENSORLT00000045792.1	12152258	rs_428345	0.00608909	ENSORLG00000005151.2	12635332	12637755	+	2200	protein_coding	protein_coding
1	ENSORLT00000045792.1	12156181	rs_428546	0.00930566	ENSORLG00000005151.2	12635332	12637755	+	2200	protein_coding	protein_coding
1	ENSORLT00000045792.1	12158389	rs_428692	0.00930566	ENSORLG00000005151.2	12635332	12637755	+	2200	protein_coding	protein_coding
1	ENSORLT00000045792.1	12174182	rs_429515	0.00930566	ENSORLG00000005151.2	12635332	12637755	+	2200	protein_coding	protein_coding
1	ENSORLT00000045792.1	12178961	rs_429691	0.00517125	ENSORLG00000005151.2	12635332	12637755	+	2200	protein_coding	protein_coding
1	ENSORLT00000045792.1	12239950	rs_431885	0.00930566	ENSORLG00000005151.2	12635332	12637755	+	2200	protein_coding	protein_coding
1	ENSORLT00000045792.1	12246332	rs_432150	0.00930566	ENSORLG00000005151.2	12635332	12637755	+	2200	protein_coding	protein_coding
1	ENSORLT00000045792.1	12259535	rs_432756	0.00269332	ENSORLG00000005151.2	12635332	12637755	+	2200	protein_coding	protein_coding
1	ENSORLT00000045792.1	12263734	rs_432911	0.00930566	ENSORLG00000005151.2	12635332	12637755	+	2200	protein_coding	protein_coding
1	ENSORLT00000045792.1	12284603	rs_433761	0.00355533	ENSORLG00000005151.2	12635332	12637755	+	2200	protein_coding	protein_coding
1	ENSORLT00000045792.1	12315952	rs_435046	0.00496607	ENSORLG00000005151.2	12635332	12637755	+	2200	protein_coding	protein_coding
1	ENSORLT00000045792.1	12319877	rs_435196	0.00143652	ENSORLG00000005151.2	12635332	12637755	+	2200	protein_coding	protein_coding
1	ENSORLT00000045792.1	12320204	rs_435201	0.00246847	ENSORLG00000005151.2	12635332	12637755	+	2200	protein_coding	protein_coding
1	ENSORLT00000045792.1	12320225	rs_435204	0.00554429	ENSORLG00000005151.2	12635332	12637755	+	2200	protein_coding	protein_coding
1	ENSORLT00000045792.1	12326135	rs_435414	0.00930566	ENSORLG00000005151.2	12635332	12637755	+	2200	protein_coding	protein_coding
1	ENSORLT00000045792.1	12345036	rs_436370	0.0017656	ENSORLG00000005151.2	12635332	12637755	+	2200	protein_coding	protein_coding
1	ENSORLT00000045792.1	12365331	rs_437159	0.00930566	ENSORLG00000005151.2	12635332	12637755	+	2200	protein_coding	protein_coding
1	ENSORLT00000045792.1	12373952	rs_437397	0.00930566	ENSORLG00000005151.2	12635332	12637755	+	2200	protein_coding	protein_coding
1	ENSORLT00000045792.1	12382015	rs_437628	0.00930566	ENSORLG00000005151.2	12635332	12637755	+	2200	protein_coding	protein_coding
1	ENSORLT00000045792.1	12389031	rs_437864	0.00846454	ENSORLG00000005151.2	12635332	12637755	+	2200	protein_coding	protein_coding
1	ENSORLT00000045792.1	12395156	rs_438084	0.00930566	ENSORLG00000005151.2	12635332	12637755	+	2200	protein_coding	protein_coding
1	ENSORLT00000045792.1	12425907	rs_439172	0.00930566	ENSORLG00000005151.2	12635332	12637755	+	2200	protein_coding	protein_coding
1	ENSORLT00000045792.1	12433902	rs_439560	0.00930566	ENSORLG00000005151.2	12635332	12637755	+	2200	protein_coding	protein_coding
1	ENSORLT00000045792.1	12449129	rs_440256	0.00930566	ENSORLG00000005151.2	12635332	12637755	+	2200	protein_coding	protein_coding
1	ENSORLT00000045792.1	12461439	rs_440674	0.00930566	ENSORLG00000005151.2	12635332	12637755	+	2200	protein_coding	protein_coding
1	ENSORLT00000045792.1	12465873	rs_440858	0.00930566	ENSORLG00000005151.2	12635332	12637755	+	2200	protein_coding	protein_coding
1	ENSORLT00000045792.1	12470973	rs_441062	0.00216662	ENSORLG00000005151.2	12635332	12637755	+	2200	protein_coding	protein_coding
1	ENSORLT00000045792.1	12476418	rs_441281	0.00216662	ENSORLG00000005151.2	12635332	12637755	+	2200	protein_coding	protein_coding
1	ENSORLT00000045792.1	12497528	rs_442072	0.00930566	ENSORLG00000005151.2	12635332	12637755	+	2200	protein_coding	protein_coding
1	ENSORLT00000045792.1	12515986	rs_442780	0.00732768	ENSORLG00000005151.2	12635332	12637755	+	2200	protein_coding	protein_coding
1	ENSORLT00000045792.1	12521226	rs_442989	0.00930566	ENSORLG00000005151.2	12635332	12637755	+	2200	protein_coding	protein_coding
1	ENSORLT00000045792.1	12542162	rs_443681	0.00930566	ENSORLG00000005151.2	12635332	12637755	+	2200	protein_coding	protein_coding
1	ENSORLT00000045792.1	12544162	rs_443799	0.00216662	ENSORLG00000005151.2	12635332	12637755	+	2200	protein_coding	protein_coding
1	ENSORLT00000045792.1	12553720	rs_444153	0.00715198	ENSORLG00000005151.2	12635332	12637755	+	2200	protein_coding	protein_coding
1	ENSORLT00000045792.1	12572871	rs_444953	0.00391039	ENSORLG00000005151.2	12635332	12637755	+	2200	protein_coding	protein_coding
1	ENSORLT00000045792.1	12578298	rs_445136	0.00930566	ENSORLG00000005151.2	12635332	12637755	+	2200	protein_coding	protein_coding
1	ENSORLT00000045792.1	12586650	rs_445474	0.00750164	ENSORLG00000005151.2	12635332	12637755	+	2200	protein_coding	protein_coding
1	ENSORLT00000045792.1	12587504	rs_445512	0.00930566	ENSORLG00000005151.2	12635332	12637755	+	2200	protein_coding	protein_coding
1	ENSORLT00000045792.1	12595867	rs_445825	0.00390257	ENSORLG00000005151.2	12635332	12637755	+	2200	protein_coding	protein_coding
1	ENSORLT00000045792.1	12595874	rs_445828	0.00930566	ENSORLG00000005151.2	12635332	12637755	+	2200	protein_coding	protein_coding
1	ENSORLT00000045792.1	12603825	rs_446157	0.00676404	ENSORLG00000005151.2	12635332	12637755	+	2200	protein_coding	protein_coding
1	ENSORLT00000045792.1	12619428	rs_446825	0.00930566	ENSORLG00000005151.2	12635332	12637755	+	2200	protein_coding	protein_coding
1	ENSORLT00000045792.1	12765297	rs_452264	0.00930566	ENSORLG00000005151.2	12635332	12637755	+	2200	protein_coding	protein_coding
1	ENSORLT00000045792.1	12771576	rs_452477	0.00930566	ENSORLG00000005151.2	12635332	12637755	+	2200	protein_coding	protein_coding
1	ENSORLT00000045792.1	12777890	rs_452732	0.00930566	ENSORLG00000005151.2	12635332	12637755	+	2200	protein_coding	protein_coding
1	ENSORLT00000045792.1	12789946	rs_453232	0.00930566	ENSORLG00000005151.2	12635332	12637755	+	2200	protein_coding	protein_coding
1	ENSORLT00000045792.1	12822937	rs_454418	0.00930566	ENSORLG00000005151.2	12635332	12637755	+	2200	protein_coding	protein_coding
1	ENSORLT00000045792.1	12923318	rs_458429	0.0024586	ENSORLG00000005151.2	12635332	12637755	+	2200	protein_coding	protein_coding
1	ENSORLT00000045792.1	13132443	rs_467797	0.00742889	ENSORLG00000005151.2	12635332	12637755	+	2200	protein_coding	protein_coding
1	ENSORLT00000045792.1	13136723	rs_467987	0.00255832	ENSORLG00000005151.2	12635332	12637755	+	2200	protein_coding	protein_coding
1	ENSORLT00000044679.1	13152512	rs_468682	0.000837072	ENSORLG00000005609.2	13032385	13036229	+	1336	protein_coding	protein_coding
1	ENSORLT00000033485.1	12553932	rs_444169	0.00315141	ENSORLG00000005642.2	13035298	13045155	-	5100	protein_coding	protein_coding
1	ENSORLT00000046642.1	13050430	rs_463812	0.00314466	ENSORLG00000027398.1	13376286	13389151	+	5736	protein_coding	protein_coding
1	ENSORLT00000027771.1	13521892	rs_483533	0.000837072	ENSORLG00000028239.1	13409530	13436946	+	4820	protein_coding	protein_coding
1	ENSORLT00000033408.1	13612041	rs_486473	2.3147e-06	ENSORLG00000024223.1	13601749	13614306	-	4252	protein_coding	protein_coding
1	ENSORLT00000007459.2	13877932	rs_496960	0.000837072	ENSORLG00000005932.2	13833683	13846453	-	6135	protein_coding	protein_coding
1	ENSORLT00000007459.2	14338867	rs_516930	0.000837072	ENSORLG00000005932.2	13833683	13846453	-	6135	protein_coding	protein_coding
1	ENSORLT00000007508.2	13786514	rs_493466	0.000837072	ENSORLG00000005967.2	13941317	13950367	+	1951	protein_coding	protein_coding
1	ENSORLT00000007527.2	14316555	rs_515924	5.06079e-05	ENSORLG00000005985.2	13983880	14002173	+	5151	protein_coding	protein_coding
1	ENSORLT00000007527.2	14423681	rs_520885	0.000837072	ENSORLG00000005985.2	13983880	14002173	+	5151	protein_coding	protein_coding
1	ENSORLT00000007676.2	15055137	rs_548103	0.00315141	ENSORLG00000006106.2	14968621	14970610	+	565	protein_coding	protein_coding
1	ENSORLT00000043306.1	14551667	rs_526288	0.000836191	ENSORLG00000006118.2	14973654	14982598	-	1946	protein_coding	protein_coding
1	ENSORLT00000007708.2	14488968	rs_523754	0.00125242	ENSORLG00000025911.1	14980905	14988645	-	2858	protein_coding	protein_coding
1	ENSORLT00000007708.2	14499842	rs_524276	0.00379592	ENSORLG00000025911.1	14980905	14988645	-	2858	protein_coding	protein_coding
1	ENSORLT00000007708.2	14502846	rs_524389	0.00379592	ENSORLG00000025911.1	14980905	14988645	-	2858	protein_coding	protein_coding
1	ENSORLT00000007708.2	14517108	rs_524958	0.00576483	ENSORLG00000025911.1	14980905	14988645	-	2858	protein_coding	protein_coding
1	ENSORLT00000007708.2	14519331	rs_525050	0.00457088	ENSORLG00000025911.1	14980905	14988645	-	2858	protein_coding	protein_coding
1	ENSORLT00000007708.2	14532490	rs_525443	0.00379592	ENSORLG00000025911.1	14980905	14988645	-	2858	protein_coding	protein_coding
1	ENSORLT00000007708.2	14540167	rs_525719	0.00342694	ENSORLG00000025911.1	14980905	14988645	-	2858	protein_coding	protein_coding
1	ENSORLT00000007708.2	14544291	rs_525999	0.00625561	ENSORLG00000025911.1	14980905	14988645	-	2858	protein_coding	protein_coding
1	ENSORLT00000007708.2	14549838	rs_526230	0.00495355	ENSORLG00000025911.1	14980905	14988645	-	2858	protein_coding	protein_coding
1	ENSORLT00000007708.2	14562053	rs_526658	0.00379592	ENSORLG00000025911.1	14980905	14988645	-	2858	protein_coding	protein_coding
1	ENSORLT00000007708.2	14606708	rs_528358	0.00177239	ENSORLG00000025911.1	14980905	14988645	-	2858	protein_coding	protein_coding
1	ENSORLT00000007708.2	14621546	rs_528924	0.00125242	ENSORLG00000025911.1	14980905	14988645	-	2858	protein_coding	protein_coding
1	ENSORLT00000007708.2	14635005	rs_529379	0.00379592	ENSORLG00000025911.1	14980905	14988645	-	2858	protein_coding	protein_coding
1	ENSORLT00000007708.2	14639696	rs_529558	0.00232309	ENSORLG00000025911.1	14980905	14988645	-	2858	protein_coding	protein_coding
1	ENSORLT00000007708.2	14639889	rs_529565	0.00125242	ENSORLG00000025911.1	14980905	14988645	-	2858	protein_coding	protein_coding
1	ENSORLT00000007708.2	14641658	rs_529667	0.00125242	ENSORLG00000025911.1	14980905	14988645	-	2858	protein_coding	protein_coding
1	ENSORLT00000007708.2	14644844	rs_529798	0.000830874	ENSORLG00000025911.1	14980905	14988645	-	2858	protein_coding	protein_coding
1	ENSORLT00000007708.2	14647573	rs_529884	0.00900034	ENSORLG00000025911.1	14980905	14988645	-	2858	protein_coding	protein_coding
1	ENSORLT00000007708.2	14649402	rs_529963	0.000804657	ENSORLG00000025911.1	14980905	14988645	-	2858	protein_coding	protein_coding
1	ENSORLT00000007708.2	14662179	rs_530451	0.00142714	ENSORLG00000025911.1	14980905	14988645	-	2858	protein_coding	protein_coding
1	ENSORLT00000007708.2	14668324	rs_530675	0.0069177	ENSORLG00000025911.1	14980905	14988645	-	2858	protein_coding	protein_coding
1	ENSORLT00000007708.2	14670838	rs_530753	0.00657203	ENSORLG00000025911.1	14980905	14988645	-	2858	protein_coding	protein_coding
1	ENSORLT00000007708.2	14676319	rs_530977	0.00173888	ENSORLG00000025911.1	14980905	14988645	-	2858	protein_coding	protein_coding
1	ENSORLT00000007708.2	14679760	rs_531133	0.000532882	ENSORLG00000025911.1	14980905	14988645	-	2858	protein_coding	protein_coding
1	ENSORLT00000007708.2	14701916	rs_532115	0.00859289	ENSORLG00000025911.1	14980905	14988645	-	2858	protein_coding	protein_coding
1	ENSORLT00000007708.2	14717011	rs_532959	0.00125242	ENSORLG00000025911.1	14980905	14988645	-	2858	protein_coding	protein_coding
1	ENSORLT00000007708.2	14725340	rs_533293	0.00125242	ENSORLG00000025911.1	14980905	14988645	-	2858	protein_coding	protein_coding
1	ENSORLT00000007708.2	14731206	rs_533575	0.00125242	ENSORLG00000025911.1	14980905	14988645	-	2858	protein_coding	protein_coding
1	ENSORLT00000007708.2	14735279	rs_533735	0.000532882	ENSORLG00000025911.1	14980905	14988645	-	2858	protein_coding	protein_coding
1	ENSORLT00000007708.2	14748033	rs_534297	0.000581195	ENSORLG00000025911.1	14980905	14988645	-	2858	protein_coding	protein_coding
1	ENSORLT00000007708.2	14763713	rs_534968	0.000190759	ENSORLG00000025911.1	14980905	14988645	-	2858	protein_coding	protein_coding
1	ENSORLT00000007708.2	14771954	rs_535319	0.00264698	ENSORLG00000025911.1	14980905	14988645	-	2858	protein_coding	protein_coding
1	ENSORLT00000007708.2	14773438	rs_535525	0.0077283	ENSORLG00000025911.1	14980905	14988645	-	2858	protein_coding	protein_coding
1	ENSORLT00000007708.2	14774777	rs_535598	0.00136163	ENSORLG00000025911.1	14980905	14988645	-	2858	protein_coding	protein_coding
1	ENSORLT00000007708.2	14785168	rs_536016	0.00379592	ENSORLG00000025911.1	14980905	14988645	-	2858	protein_coding	protein_coding
1	ENSORLT00000007708.2	14790085	rs_536269	0.00379592	ENSORLG00000025911.1	14980905	14988645	-	2858	protein_coding	protein_coding
1	ENSORLT00000007708.2	14795429	rs_536516	0.00379592	ENSORLG00000025911.1	14980905	14988645	-	2858	protein_coding	protein_coding
1	ENSORLT00000007708.2	14816190	rs_537514	0.00379592	ENSORLG00000025911.1	14980905	14988645	-	2858	protein_coding	protein_coding
1	ENSORLT00000007708.2	14821010	rs_537789	0.00342694	ENSORLG00000025911.1	14980905	14988645	-	2858	protein_coding	protein_coding
1	ENSORLT00000007708.2	14834392	rs_538433	0.00379592	ENSORLG00000025911.1	14980905	14988645	-	2858	protein_coding	protein_coding
1	ENSORLT00000007708.2	14839465	rs_538676	0.00256865	ENSORLG00000025911.1	14980905	14988645	-	2858	protein_coding	protein_coding
1	ENSORLT00000007708.2	14851267	rs_539150	0.00457088	ENSORLG00000025911.1	14980905	14988645	-	2858	protein_coding	protein_coding
1	ENSORLT00000007708.2	14869521	rs_540045	0.00379592	ENSORLG00000025911.1	14980905	14988645	-	2858	protein_coding	protein_coding
1	ENSORLT00000007708.2	14870840	rs_540103	0.00601688	ENSORLG00000025911.1	14980905	14988645	-	2858	protein_coding	protein_coding
1	ENSORLT00000007708.2	14875495	rs_540294	0.00601688	ENSORLG00000025911.1	14980905	14988645	-	2858	protein_coding	protein_coding
1	ENSORLT00000007708.2	14878799	rs_540470	0.00601688	ENSORLG00000025911.1	14980905	14988645	-	2858	protein_coding	protein_coding
1	ENSORLT00000007708.2	14879829	rs_540530	0.00317424	ENSORLG00000025911.1	14980905	14988645	-	2858	protein_coding	protein_coding
1	ENSORLT00000007708.2	14882451	rs_540645	0.00601688	ENSORLG00000025911.1	14980905	14988645	-	2858	protein_coding	protein_coding
1	ENSORLT00000007708.2	14885243	rs_540759	0.00317424	ENSORLG00000025911.1	14980905	14988645	-	2858	protein_coding	protein_coding
1	ENSORLT00000007708.2	14887158	rs_540827	0.00379592	ENSORLG00000025911.1	14980905	14988645	-	2858	protein_coding	protein_coding
1	ENSORLT00000007708.2	14887556	rs_540854	0.00317424	ENSORLG00000025911.1	14980905	14988645	-	2858	protein_coding	protein_coding
1	ENSORLT00000007708.2	14891827	rs_541040	0.00379592	ENSORLG00000025911.1	14980905	14988645	-	2858	protein_coding	protein_coding
1	ENSORLT00000007708.2	14895539	rs_541225	0.00379592	ENSORLG00000025911.1	14980905	14988645	-	2858	protein_coding	protein_coding
1	ENSORLT00000007708.2	14906749	rs_541655	0.00317424	ENSORLG00000025911.1	14980905	14988645	-	2858	protein_coding	protein_coding
1	ENSORLT00000007708.2	14913440	rs_541953	0.00690499	ENSORLG00000025911.1	14980905	14988645	-	2858	protein_coding	protein_coding
1	ENSORLT00000007708.2	14919637	rs_542253	0.00557875	ENSORLG00000025911.1	14980905	14988645	-	2858	protein_coding	protein_coding
1	ENSORLT00000007708.2	14920170	rs_542275	0.000469377	ENSORLG00000025911.1	14980905	14988645	-	2858	protein_coding	protein_coding
1	ENSORLT00000007708.2	14922832	rs_542402	0.00317424	ENSORLG00000025911.1	14980905	14988645	-	2858	protein_coding	protein_coding
1	ENSORLT00000007708.2	14934395	rs_542896	0.00317424	ENSORLG00000025911.1	14980905	14988645	-	2858	protein_coding	protein_coding
1	ENSORLT00000007708.2	14948302	rs_543479	0.00557875	ENSORLG00000025911.1	14980905	14988645	-	2858	protein_coding	protein_coding
1	ENSORLT00000007708.2	14949686	rs_543518	0.00317424	ENSORLG00000025911.1	14980905	14988645	-	2858	protein_coding	protein_coding
1	ENSORLT00000007708.2	14949810	rs_543527	0.00367902	ENSORLG00000025911.1	14980905	14988645	-	2858	protein_coding	protein_coding
1	ENSORLT00000007708.2	14956123	rs_543761	0.00557875	ENSORLG00000025911.1	14980905	14988645	-	2858	protein_coding	protein_coding
1	ENSORLT00000007708.2	14960637	rs_543948	0.00557875	ENSORLG00000025911.1	14980905	14988645	-	2858	protein_coding	protein_coding
1	ENSORLT00000007708.2	14964232	rs_544092	0.00557875	ENSORLG00000025911.1	14980905	14988645	-	2858	protein_coding	protein_coding
1	ENSORLT00000007708.2	14970984	rs_544317	0.00557875	ENSORLG00000025911.1	14980905	14988645	-	2858	protein_coding	protein_coding
1	ENSORLT00000007708.2	14974887	rs_544456	0.00557875	ENSORLG00000025911.1	14980905	14988645	-	2858	protein_coding	protein_coding
1	ENSORLT00000007708.2	14977231	rs_544547	0.00557875	ENSORLG00000025911.1	14980905	14988645	-	2858	protein_coding	protein_coding
1	ENSORLT00000007708.2	14985083	rs_544842	0.00841346	ENSORLG00000025911.1	14980905	14988645	-	2858	protein_coding	protein_coding
1	ENSORLT00000007708.2	14988063	rs_545005	0.00435596	ENSORLG00000025911.1	14980905	14988645	-	2858	protein_coding	protein_coding
1	ENSORLT00000007708.2	14989435	rs_545079	0.00435596	ENSORLG00000025911.1	14980905	14988645	-	2858	protein_coding	protein_coding
1	ENSORLT00000007708.2	14993214	rs_545228	0.00557875	ENSORLG00000025911.1	14980905	14988645	-	2858	protein_coding	protein_coding
1	ENSORLT00000007708.2	14994899	rs_545356	0.00405193	ENSORLG00000025911.1	14980905	14988645	-	2858	protein_coding	protein_coding
1	ENSORLT00000007708.2	14995481	rs_545418	0.00791963	ENSORLG00000025911.1	14980905	14988645	-	2858	protein_coding	protein_coding
1	ENSORLT00000007708.2	15004785	rs_545833	0.00742545	ENSORLG00000025911.1	14980905	14988645	-	2858	protein_coding	protein_coding
1	ENSORLT00000007708.2	15005114	rs_545857	0.00155294	ENSORLG00000025911.1	14980905	14988645	-	2858	protein_coding	protein_coding
1	ENSORLT00000007708.2	15007321	rs_546017	0.00720358	ENSORLG00000025911.1	14980905	14988645	-	2858	protein_coding	protein_coding
1	ENSORLT00000007708.2	15009622	rs_546128	0.00557875	ENSORLG00000025911.1	14980905	14988645	-	2858	protein_coding	protein_coding
1	ENSORLT00000007708.2	15011090	rs_546198	0.00715198	ENSORLG00000025911.1	14980905	14988645	-	2858	protein_coding	protein_coding
1	ENSORLT00000007708.2	15011916	rs_546234	0.00155294	ENSORLG00000025911.1	14980905	14988645	-	2858	protein_coding	protein_coding
1	ENSORLT00000007708.2	15012368	rs_546268	0.00252043	ENSORLG00000025911.1	14980905	14988645	-	2858	protein_coding	protein_coding
1	ENSORLT00000007708.2	15015882	rs_546374	0.00551507	ENSORLG00000025911.1	14980905	14988645	-	2858	protein_coding	protein_coding
1	ENSORLT00000007708.2	15016627	rs_546420	0.00872266	ENSORLG00000025911.1	14980905	14988645	-	2858	protein_coding	protein_coding
1	ENSORLT00000007708.2	15021640	rs_546696	0.00155294	ENSORLG00000025911.1	14980905	14988645	-	2858	protein_coding	protein_coding
1	ENSORLT00000007708.2	15030232	rs_547149	0.00557875	ENSORLG00000025911.1	14980905	14988645	-	2858	protein_coding	protein_coding
1	ENSORLT00000007708.2	15039256	rs_547665	0.00478902	ENSORLG00000025911.1	14980905	14988645	-	2858	protein_coding	protein_coding
1	ENSORLT00000007708.2	15041454	rs_547754	0.00193715	ENSORLG00000025911.1	14980905	14988645	-	2858	protein_coding	protein_coding
1	ENSORLT00000007708.2	15045839	rs_547860	0.00557875	ENSORLG00000025911.1	14980905	14988645	-	2858	protein_coding	protein_coding
1	ENSORLT00000007708.2	15049312	rs_547944	0.00680235	ENSORLG00000025911.1	14980905	14988645	-	2858	protein_coding	protein_coding
1	ENSORLT00000007708.2	15052467	rs_548032	0.00557875	ENSORLG00000025911.1	14980905	14988645	-	2858	protein_coding	protein_coding
1	ENSORLT00000007708.2	15066908	rs_548308	0.00557875	ENSORLG00000025911.1	14980905	14988645	-	2858	protein_coding	protein_coding
1	ENSORLT00000007708.2	15075508	rs_548731	0.00369806	ENSORLG00000025911.1	14980905	14988645	-	2858	protein_coding	protein_coding
1	ENSORLT00000007708.2	15092216	rs_549428	0.00897434	ENSORLG00000025911.1	14980905	14988645	-	2858	protein_coding	protein_coding
1	ENSORLT00000007708.2	15093172	rs_549477	0.00557875	ENSORLG00000025911.1	14980905	14988645	-	2858	protein_coding	protein_coding
1	ENSORLT00000007708.2	15096760	rs_549625	0.000158025	ENSORLG00000025911.1	14980905	14988645	-	2858	protein_coding	protein_coding
1	ENSORLT00000007708.2	15097734	rs_549701	0.00317424	ENSORLG00000025911.1	14980905	14988645	-	2858	protein_coding	protein_coding
1	ENSORLT00000007708.2	15099192	rs_549770	0.00916397	ENSORLG00000025911.1	14980905	14988645	-	2858	protein_coding	protein_coding
1	ENSORLT00000007708.2	15102681	rs_549903	0.000770193	ENSORLG00000025911.1	14980905	14988645	-	2858	protein_coding	protein_coding
1	ENSORLT00000007708.2	15103749	rs_549977	0.00492604	ENSORLG00000025911.1	14980905	14988645	-	2858	protein_coding	protein_coding
1	ENSORLT00000007708.2	15104896	rs_550063	0.00102083	ENSORLG00000025911.1	14980905	14988645	-	2858	protein_coding	protein_coding
1	ENSORLT00000007708.2	15107057	rs_550140	0.00492604	ENSORLG00000025911.1	14980905	14988645	-	2858	protein_coding	protein_coding
1	ENSORLT00000007708.2	15116232	rs_550454	0.00708893	ENSORLG00000025911.1	14980905	14988645	-	2858	protein_coding	protein_coding
1	ENSORLT00000007708.2	15116778	rs_550477	0.000434187	ENSORLG00000025911.1	14980905	14988645	-	2858	protein_coding	protein_coding
1	ENSORLT00000007708.2	15120203	rs_550652	0.00917217	ENSORLG00000025911.1	14980905	14988645	-	2858	protein_coding	protein_coding
1	ENSORLT00000007708.2	15124872	rs_550797	0.000314906	ENSORLG00000025911.1	14980905	14988645	-	2858	protein_coding	protein_coding
1	ENSORLT00000007708.2	15148612	rs_551961	0.00557875	ENSORLG00000025911.1	14980905	14988645	-	2858	protein_coding	protein_coding
1	ENSORLT00000007708.2	15154029	rs_552124	0.00546969	ENSORLG00000025911.1	14980905	14988645	-	2858	protein_coding	protein_coding
1	ENSORLT00000007708.2	15155501	rs_552221	0.00193715	ENSORLG00000025911.1	14980905	14988645	-	2858	protein_coding	protein_coding
1	ENSORLT00000007708.2	15155694	rs_552227	0.00317424	ENSORLG00000025911.1	14980905	14988645	-	2858	protein_coding	protein_coding
1	ENSORLT00000007708.2	15155965	rs_552245	0.00557875	ENSORLG00000025911.1	14980905	14988645	-	2858	protein_coding	protein_coding
1	ENSORLT00000007708.2	15158883	rs_552322	0.00557875	ENSORLG00000025911.1	14980905	14988645	-	2858	protein_coding	protein_coding
1	ENSORLT00000007708.2	15159369	rs_552356	0.00330219	ENSORLG00000025911.1	14980905	14988645	-	2858	protein_coding	protein_coding
1	ENSORLT00000007708.2	15175189	rs_553095	0.00557875	ENSORLG00000025911.1	14980905	14988645	-	2858	protein_coding	protein_coding
1	ENSORLT00000007708.2	15181873	rs_553387	0.00317424	ENSORLG00000025911.1	14980905	14988645	-	2858	protein_coding	protein_coding
1	ENSORLT00000007708.2	15184522	rs_553472	0.00668086	ENSORLG00000025911.1	14980905	14988645	-	2858	protein_coding	protein_coding
1	ENSORLT00000007708.2	15185026	rs_553485	0.00317424	ENSORLG00000025911.1	14980905	14988645	-	2858	protein_coding	protein_coding
1	ENSORLT00000007708.2	15188468	rs_553612	0.00317424	ENSORLG00000025911.1	14980905	14988645	-	2858	protein_coding	protein_coding
1	ENSORLT00000007708.2	15188524	rs_553613	0.000524175	ENSORLG00000025911.1	14980905	14988645	-	2858	protein_coding	protein_coding
1	ENSORLT00000007708.2	15197283	rs_553854	0.00317424	ENSORLG00000025911.1	14980905	14988645	-	2858	protein_coding	protein_coding
1	ENSORLT00000007708.2	15200691	rs_553950	0.00317424	ENSORLG00000025911.1	14980905	14988645	-	2858	protein_coding	protein_coding
1	ENSORLT00000007708.2	15212207	rs_554250	0.00557875	ENSORLG00000025911.1	14980905	14988645	-	2858	protein_coding	protein_coding
1	ENSORLT00000007708.2	15213079	rs_554267	0.00317424	ENSORLG00000025911.1	14980905	14988645	-	2858	protein_coding	protein_coding
1	ENSORLT00000007708.2	15216594	rs_554353	0.00317424	ENSORLG00000025911.1	14980905	14988645	-	2858	protein_coding	protein_coding
1	ENSORLT00000007708.2	15218271	rs_554401	0.00503468	ENSORLG00000025911.1	14980905	14988645	-	2858	protein_coding	protein_coding
1	ENSORLT00000007708.2	15222660	rs_554541	0.00317424	ENSORLG00000025911.1	14980905	14988645	-	2858	protein_coding	protein_coding
1	ENSORLT00000007708.2	15231900	rs_554803	0.000639478	ENSORLG00000025911.1	14980905	14988645	-	2858	protein_coding	protein_coding
1	ENSORLT00000007708.2	15246721	rs_555297	0.00874454	ENSORLG00000025911.1	14980905	14988645	-	2858	protein_coding	protein_coding
1	ENSORLT00000007708.2	15253057	rs_555626	0.00317424	ENSORLG00000025911.1	14980905	14988645	-	2858	protein_coding	protein_coding
1	ENSORLT00000007708.2	15258545	rs_555843	0.00317424	ENSORLG00000025911.1	14980905	14988645	-	2858	protein_coding	protein_coding
1	ENSORLT00000007708.2	15264192	rs_556032	0.00557875	ENSORLG00000025911.1	14980905	14988645	-	2858	protein_coding	protein_coding
1	ENSORLT00000007708.2	15270719	rs_556325	0.00642409	ENSORLG00000025911.1	14980905	14988645	-	2858	protein_coding	protein_coding
1	ENSORLT00000007708.2	15274552	rs_556520	0.00557875	ENSORLG00000025911.1	14980905	14988645	-	2858	protein_coding	protein_coding
1	ENSORLT00000007708.2	15275140	rs_556550	0.00923108	ENSORLG00000025911.1	14980905	14988645	-	2858	protein_coding	protein_coding
1	ENSORLT00000007708.2	15275448	rs_556565	0.00640261	ENSORLG00000025911.1	14980905	14988645	-	2858	protein_coding	protein_coding
1	ENSORLT00000007708.2	15278227	rs_556719	0.00557875	ENSORLG00000025911.1	14980905	14988645	-	2858	protein_coding	protein_coding
1	ENSORLT00000007708.2	15280704	rs_556856	0.00557875	ENSORLG00000025911.1	14980905	14988645	-	2858	protein_coding	protein_coding
1	ENSORLT00000007708.2	15287088	rs_557003	0.00557875	ENSORLG00000025911.1	14980905	14988645	-	2858	protein_coding	protein_coding
1	ENSORLT00000007708.2	15288193	rs_557047	0.0026144	ENSORLG00000025911.1	14980905	14988645	-	2858	protein_coding	protein_coding
1	ENSORLT00000007708.2	15290210	rs_557189	0.00136681	ENSORLG00000025911.1	14980905	14988645	-	2858	protein_coding	protein_coding
1	ENSORLT00000007708.2	15292028	rs_557294	0.00557875	ENSORLG00000025911.1	14980905	14988645	-	2858	protein_coding	protein_coding
1	ENSORLT00000007708.2	15292768	rs_557361	0.00317424	ENSORLG00000025911.1	14980905	14988645	-	2858	protein_coding	protein_coding
1	ENSORLT00000007708.2	15293028	rs_557395	0.000188543	ENSORLG00000025911.1	14980905	14988645	-	2858	protein_coding	protein_coding
1	ENSORLT00000007708.2	15294994	rs_557592	0.00317424	ENSORLG00000025911.1	14980905	14988645	-	2858	protein_coding	protein_coding
1	ENSORLT00000007708.2	15296179	rs_557695	0.00274348	ENSORLG00000025911.1	14980905	14988645	-	2858	protein_coding	protein_coding
1	ENSORLT00000007708.2	15296500	rs_557735	9.66005e-05	ENSORLG00000025911.1	14980905	14988645	-	2858	protein_coding	protein_coding
1	ENSORLT00000007708.2	15301670	rs_558301	0.00016542	ENSORLG00000025911.1	14980905	14988645	-	2858	protein_coding	protein_coding
1	ENSORLT00000007708.2	15301893	rs_558334	0.00507644	ENSORLG00000025911.1	14980905	14988645	-	2858	protein_coding	protein_coding
1	ENSORLT00000007708.2	15302282	rs_558377	0.000188543	ENSORLG00000025911.1	14980905	14988645	-	2858	protein_coding	protein_coding
1	ENSORLT00000007708.2	15304293	rs_558466	0.00148275	ENSORLG00000025911.1	14980905	14988645	-	2858	protein_coding	protein_coding
1	ENSORLT00000007708.2	15306025	rs_558551	0.000245239	ENSORLG00000025911.1	14980905	14988645	-	2858	protein_coding	protein_coding
1	ENSORLT00000007708.2	15318907	rs_559188	0.00860702	ENSORLG00000025911.1	14980905	14988645	-	2858	protein_coding	protein_coding
1	ENSORLT00000007708.2	15321086	rs_559292	0.00557875	ENSORLG00000025911.1	14980905	14988645	-	2858	protein_coding	protein_coding
1	ENSORLT00000007708.2	15321387	rs_559299	0.00317424	ENSORLG00000025911.1	14980905	14988645	-	2858	protein_coding	protein_coding
1	ENSORLT00000007708.2	15322259	rs_559350	0.00222564	ENSORLG00000025911.1	14980905	14988645	-	2858	protein_coding	protein_coding
1	ENSORLT00000007708.2	15326215	rs_559579	0.00317424	ENSORLG00000025911.1	14980905	14988645	-	2858	protein_coding	protein_coding
1	ENSORLT00000007708.2	15333916	rs_559815	0.00317424	ENSORLG00000025911.1	14980905	14988645	-	2858	protein_coding	protein_coding
1	ENSORLT00000007708.2	15339033	rs_560049	0.00557875	ENSORLG00000025911.1	14980905	14988645	-	2858	protein_coding	protein_coding
1	ENSORLT00000007708.2	15342154	rs_560216	0.00317424	ENSORLG00000025911.1	14980905	14988645	-	2858	protein_coding	protein_coding
1	ENSORLT00000007708.2	15355152	rs_560770	0.00959838	ENSORLG00000025911.1	14980905	14988645	-	2858	protein_coding	protein_coding
1	ENSORLT00000007708.2	15365665	rs_561146	0.00557875	ENSORLG00000025911.1	14980905	14988645	-	2858	protein_coding	protein_coding
1	ENSORLT00000007708.2	15393369	rs_562183	0.00535176	ENSORLG00000025911.1	14980905	14988645	-	2858	protein_coding	protein_coding
1	ENSORLT00000007708.2	15394524	rs_562219	0.0092626	ENSORLG00000025911.1	14980905	14988645	-	2858	protein_coding	protein_coding
1	ENSORLT00000007708.2	15401782	rs_562518	0.00143211	ENSORLG00000025911.1	14980905	14988645	-	2858	protein_coding	protein_coding
1	ENSORLT00000007708.2	15415073	rs_563115	0.00557875	ENSORLG00000025911.1	14980905	14988645	-	2858	protein_coding	protein_coding
1	ENSORLT00000007708.2	15421812	rs_563360	0.00227654	ENSORLG00000025911.1	14980905	14988645	-	2858	protein_coding	protein_coding
1	ENSORLT00000007708.2	15425970	rs_563535	0.00557875	ENSORLG00000025911.1	14980905	14988645	-	2858	protein_coding	protein_coding
1	ENSORLT00000007708.2	15426143	rs_563545	0.00719609	ENSORLG00000025911.1	14980905	14988645	-	2858	protein_coding	protein_coding
1	ENSORLT00000007708.2	15426458	rs_563566	0.00317424	ENSORLG00000025911.1	14980905	14988645	-	2858	protein_coding	protein_coding
1	ENSORLT00000007708.2	15430256	rs_563730	0.00557875	ENSORLG00000025911.1	14980905	14988645	-	2858	protein_coding	protein_coding
1	ENSORLT00000007708.2	15431681	rs_563814	0.00915556	ENSORLG00000025911.1	14980905	14988645	-	2858	protein_coding	protein_coding
1	ENSORLT00000007708.2	15436685	rs_564007	0.00813603	ENSORLG00000025911.1	14980905	14988645	-	2858	protein_coding	protein_coding
1	ENSORLT00000007708.2	15439572	rs_564107	0.00557875	ENSORLG00000025911.1	14980905	14988645	-	2858	protein_coding	protein_coding
1	ENSORLT00000007708.2	15444197	rs_564283	0.00557875	ENSORLG00000025911.1	14980905	14988645	-	2858	protein_coding	protein_coding
1	ENSORLT00000007708.2	15447390	rs_564375	0.00317424	ENSORLG00000025911.1	14980905	14988645	-	2858	protein_coding	protein_coding
1	ENSORLT00000007708.2	15455020	rs_564596	0.0026806	ENSORLG00000025911.1	14980905	14988645	-	2858	protein_coding	protein_coding
1	ENSORLT00000007708.2	15478856	rs_565457	0.00317424	ENSORLG00000025911.1	14980905	14988645	-	2858	protein_coding	protein_coding
1	ENSORLT00000007708.2	15484401	rs_565714	0.00317424	ENSORLG00000025911.1	14980905	14988645	-	2858	protein_coding	protein_coding
1	ENSORLT00000007708.2	15487026	rs_565821	0.00557875	ENSORLG00000025911.1	14980905	14988645	-	2858	protein_coding	protein_coding
1	ENSORLT00000007867.2	15643554	rs_572718	0.00315141	ENSORLG00000006260.2	15254436	15259863	+	1224	protein_coding	protein_coding
1	ENSORLT00000007937.2	15299886	rs_558151	0.00315141	ENSORLG00000006319.2	15284378	15298240	+	3334	protein_coding	protein_coding
1	ENSORLT00000007971.2	14968816	rs_544261	0.00330317	ENSORLG00000006343.2	15318536	15329922	-	450	protein_coding	protein_coding
1	ENSORLT00000007971.2	14986375	rs_544890	0.00948735	ENSORLG00000006343.2	15318536	15329922	-	450	protein_coding	protein_coding
1	ENSORLT00000007971.2	14987854	rs_544996	0.00779441	ENSORLG00000006343.2	15318536	15329922	-	450	protein_coding	protein_coding
1	ENSORLT00000007971.2	15006821	rs_545981	0.00517891	ENSORLG00000006343.2	15318536	15329922	-	450	protein_coding	protein_coding
1	ENSORLT00000007971.2	15044579	rs_547831	0.00180591	ENSORLG00000006343.2	15318536	15329922	-	450	protein_coding	protein_coding
1	ENSORLT00000007971.2	15067002	rs_548310	0.00807976	ENSORLG00000006343.2	15318536	15329922	-	450	protein_coding	protein_coding
1	ENSORLT00000007971.2	15097684	rs_549696	0.00936054	ENSORLG00000006343.2	15318536	15329922	-	450	protein_coding	protein_coding
1	ENSORLT00000007971.2	15152739	rs_552070	0.00887631	ENSORLG00000006343.2	15318536	15329922	-	450	protein_coding	protein_coding
1	ENSORLT00000007971.2	15167549	rs_552796	0.00391755	ENSORLG00000006343.2	15318536	15329922	-	450	protein_coding	protein_coding
1	ENSORLT00000007971.2	15177339	rs_553232	0.00489194	ENSORLG00000006343.2	15318536	15329922	-	450	protein_coding	protein_coding
1	ENSORLT00000007971.2	15296151	rs_557690	0.00261372	ENSORLG00000006343.2	15318536	15329922	-	450	protein_coding	protein_coding
1	ENSORLT00000007971.2	15296279	rs_557712	0.00198817	ENSORLG00000006343.2	15318536	15329922	-	450	protein_coding	protein_coding
1	ENSORLT00000007971.2	15296827	rs_557783	0.00520315	ENSORLG00000006343.2	15318536	15329922	-	450	protein_coding	protein_coding
1	ENSORLT00000007971.2	15299421	rs_558069	0.0077283	ENSORLG00000006343.2	15318536	15329922	-	450	protein_coding	protein_coding
1	ENSORLT00000007971.2	15300670	rs_558251	0.00569411	ENSORLG00000006343.2	15318536	15329922	-	450	protein_coding	protein_coding
1	ENSORLT00000007971.2	15305174	rs_558494	0.000801337	ENSORLG00000006343.2	15318536	15329922	-	450	protein_coding	protein_coding
1	ENSORLT00000007971.2	15548711	rs_568274	0.00350133	ENSORLG00000006343.2	15318536	15329922	-	450	protein_coding	protein_coding
1	ENSORLT00000007971.2	15556003	rs_568770	0.00397077	ENSORLG00000006343.2	15318536	15329922	-	450	protein_coding	protein_coding
1	ENSORLT00000007971.2	15644253	rs_572789	0.000827842	ENSORLG00000006343.2	15318536	15329922	-	450	protein_coding	protein_coding
1	ENSORLT00000007971.2	15644299	rs_572799	0.00552478	ENSORLG00000006343.2	15318536	15329922	-	450	protein_coding	protein_coding
1	ENSORLT00000007971.2	15645845	rs_572934	0.00046665	ENSORLG00000006343.2	15318536	15329922	-	450	protein_coding	protein_coding
1	ENSORLT00000007971.2	15646561	rs_573022	0.00520354	ENSORLG00000006343.2	15318536	15329922	-	450	protein_coding	protein_coding
1	ENSORLT00000007971.2	15763782	rs_578650	0.000354087	ENSORLG00000006343.2	15318536	15329922	-	450	protein_coding	protein_coding
1	ENSORLT00000007971.2	15763836	rs_578662	0.00600141	ENSORLG00000006343.2	15318536	15329922	-	450	protein_coding	protein_coding
1	ENSORLT00000007971.2	15763937	rs_578677	0.00336821	ENSORLG00000006343.2	15318536	15329922	-	450	protein_coding	protein_coding
1	ENSORLT00000007971.2	15777037	rs_579168	0.00440774	ENSORLG00000006343.2	15318536	15329922	-	450	protein_coding	protein_coding
1	ENSORLT00000007971.2	15828758	rs_581062	0.00426285	ENSORLG00000006343.2	15318536	15329922	-	450	protein_coding	protein_coding
1	ENSORLT00000007987.2	15699206	rs_575614	0.000211975	ENSORLG00000006356.2	15367846	15375437	+	3079	protein_coding	protein_coding
1	ENSORLT00000007987.2	15754927	rs_578267	0.000837072	ENSORLG00000006356.2	15367846	15375437	+	3079	protein_coding	protein_coding
1	ENSORLT00000008060.2	15009180	rs_546118	0.00315141	ENSORLG00000006416.2	15468638	15483585	-	3026	protein_coding	protein_coding
1	ENSORLT00000008060.2	15273002	rs_556445	0.000837072	ENSORLG00000006416.2	15468638	15483585	-	3026	protein_coding	protein_coding
1	ENSORLT00000008060.2	15754927	rs_578267	0.00315141	ENSORLG00000006416.2	15468638	15483585	-	3026	protein_coding	protein_coding
1	ENSORLT00000008060.2	15778386	rs_579235	5.06079e-05	ENSORLG00000006416.2	15468638	15483585	-	3026	protein_coding	protein_coding
1	ENSORLT00000008104.2	15176813	rs_553196	0.000837072	ENSORLG00000006456.2	15559811	15564813	-	1069	protein_coding	protein_coding
1	ENSORLT00000027059.1	15480876	rs_565555	0.00315141	ENSORLG00000027879.1	15607797	15612007	+	4211	protein_coding	protein_coding
1	ENSORLT00000008273.2	16188596	rs_597228	0.00315141	ENSORLG00000006592.2	15817077	15821396	-	1353	protein_coding	protein_coding
1	ENSORLT00000027190.1	15467984	rs_564981	0.00367577	ENSORLG00000006742.2	15952503	15995989	-	6303	protein_coding	protein_coding
1	ENSORLT00000027190.1	15510085	rs_566667	0.00478625	ENSORLG00000006742.2	15952503	15995989	-	6303	protein_coding	protein_coding
1	ENSORLT00000027190.1	15536863	rs_567614	0.00952364	ENSORLG00000006742.2	15952503	15995989	-	6303	protein_coding	protein_coding
1	ENSORLT00000027190.1	15545495	rs_568089	0.00219692	ENSORLG00000006742.2	15952503	15995989	-	6303	protein_coding	protein_coding
1	ENSORLT00000027190.1	15552928	rs_568568	0.00219692	ENSORLG00000006742.2	15952503	15995989	-	6303	protein_coding	protein_coding
1	ENSORLT00000027190.1	15581187	rs_570181	0.00551678	ENSORLG00000006742.2	15952503	15995989	-	6303	protein_coding	protein_coding
1	ENSORLT00000027190.1	15592404	rs_570639	0.00527852	ENSORLG00000006742.2	15952503	15995989	-	6303	protein_coding	protein_coding
1	ENSORLT00000027190.1	15593959	rs_570701	0.00124976	ENSORLG00000006742.2	15952503	15995989	-	6303	protein_coding	protein_coding
1	ENSORLT00000027190.1	15597152	rs_570851	0.00527852	ENSORLG00000006742.2	15952503	15995989	-	6303	protein_coding	protein_coding
1	ENSORLT00000027190.1	15616407	rs_571443	0.00527852	ENSORLG00000006742.2	15952503	15995989	-	6303	protein_coding	protein_coding
1	ENSORLT00000027190.1	15622563	rs_571710	0.00527852	ENSORLG00000006742.2	15952503	15995989	-	6303	protein_coding	protein_coding
1	ENSORLT00000027190.1	15627177	rs_571916	0.00834692	ENSORLG00000006742.2	15952503	15995989	-	6303	protein_coding	protein_coding
1	ENSORLT00000027190.1	15627971	rs_571939	0.00527852	ENSORLG00000006742.2	15952503	15995989	-	6303	protein_coding	protein_coding
1	ENSORLT00000027190.1	15628990	rs_571967	0.00562119	ENSORLG00000006742.2	15952503	15995989	-	6303	protein_coding	protein_coding
1	ENSORLT00000027190.1	15635156	rs_572209	0.00562119	ENSORLG00000006742.2	15952503	15995989	-	6303	protein_coding	protein_coding
1	ENSORLT00000027190.1	15638562	rs_572384	0.0040158	ENSORLG00000006742.2	15952503	15995989	-	6303	protein_coding	protein_coding
1	ENSORLT00000027190.1	15647955	rs_573199	0.00643882	ENSORLG00000006742.2	15952503	15995989	-	6303	protein_coding	protein_coding
1	ENSORLT00000027190.1	15648733	rs_573290	0.00691052	ENSORLG00000006742.2	15952503	15995989	-	6303	protein_coding	protein_coding
1	ENSORLT00000027190.1	15668242	rs_574083	0.00600749	ENSORLG00000006742.2	15952503	15995989	-	6303	protein_coding	protein_coding
1	ENSORLT00000027190.1	15668327	rs_574092	0.00659765	ENSORLG00000006742.2	15952503	15995989	-	6303	protein_coding	protein_coding
1	ENSORLT00000027190.1	15699486	rs_575626	0.00294658	ENSORLG00000006742.2	15952503	15995989	-	6303	protein_coding	protein_coding
1	ENSORLT00000027190.1	15731631	rs_577144	0.00119788	ENSORLG00000006742.2	15952503	15995989	-	6303	protein_coding	protein_coding
1	ENSORLT00000027190.1	15847375	rs_581831	0.00478625	ENSORLG00000006742.2	15952503	15995989	-	6303	protein_coding	protein_coding
1	ENSORLT00000027190.1	15852734	rs_582031	0.00478625	ENSORLG00000006742.2	15952503	15995989	-	6303	protein_coding	protein_coding
1	ENSORLT00000027190.1	15856407	rs_582180	0.00478625	ENSORLG00000006742.2	15952503	15995989	-	6303	protein_coding	protein_coding
1	ENSORLT00000027190.1	15891053	rs_583850	0.00453046	ENSORLG00000006742.2	15952503	15995989	-	6303	protein_coding	protein_coding
1	ENSORLT00000027190.1	15910555	rs_584821	0.00429083	ENSORLG00000006742.2	15952503	15995989	-	6303	protein_coding	protein_coding
1	ENSORLT00000027190.1	15937399	rs_585949	0.00136239	ENSORLG00000006742.2	15952503	15995989	-	6303	protein_coding	protein_coding
1	ENSORLT00000027190.1	16029618	rs_590185	0.000985646	ENSORLG00000006742.2	15952503	15995989	-	6303	protein_coding	protein_coding
1	ENSORLT00000027190.1	16133297	rs_594946	0.00578219	ENSORLG00000006742.2	15952503	15995989	-	6303	protein_coding	protein_coding
1	ENSORLT00000027190.1	16134033	rs_594967	0.00182886	ENSORLG00000006742.2	15952503	15995989	-	6303	protein_coding	protein_coding
1	ENSORLT00000027190.1	16137396	rs_595096	0.00182886	ENSORLG00000006742.2	15952503	15995989	-	6303	protein_coding	protein_coding
1	ENSORLT00000027190.1	16172324	rs_596499	0.00435793	ENSORLG00000006742.2	15952503	15995989	-	6303	protein_coding	protein_coding
1	ENSORLT00000027190.1	16175751	rs_596651	0.00435793	ENSORLG00000006742.2	15952503	15995989	-	6303	protein_coding	protein_coding
1	ENSORLT00000027190.1	16176933	rs_596711	0.00449273	ENSORLG00000006742.2	15952503	15995989	-	6303	protein_coding	protein_coding
1	ENSORLT00000027190.1	16180412	rs_596863	0.00435793	ENSORLG00000006742.2	15952503	15995989	-	6303	protein_coding	protein_coding
1	ENSORLT00000027190.1	16202480	rs_597797	0.00390007	ENSORLG00000006742.2	15952503	15995989	-	6303	protein_coding	protein_coding
1	ENSORLT00000027190.1	16206951	rs_597973	0.00834692	ENSORLG00000006742.2	15952503	15995989	-	6303	protein_coding	protein_coding
1	ENSORLT00000027190.1	16222919	rs_598781	0.00748882	ENSORLG00000006742.2	15952503	15995989	-	6303	protein_coding	protein_coding
1	ENSORLT00000027190.1	16225457	rs_598985	0.009861	ENSORLG00000006742.2	15952503	15995989	-	6303	protein_coding	protein_coding
1	ENSORLT00000027190.1	16326974	rs_604288	0.00465213	ENSORLG00000006742.2	15952503	15995989	-	6303	protein_coding	protein_coding
1	ENSORLT00000027190.1	16384524	rs_607478	0.00834692	ENSORLG00000006742.2	15952503	15995989	-	6303	protein_coding	protein_coding
1	ENSORLT00000027190.1	16387375	rs_608217	0.00795338	ENSORLG00000006742.2	15952503	15995989	-	6303	protein_coding	protein_coding
1	ENSORLT00000027190.1	16402235	rs_609766	0.00119164	ENSORLG00000006742.2	15952503	15995989	-	6303	protein_coding	protein_coding
1	ENSORLT00000033606.1	15503514	rs_566463	0.005548	ENSORLG00000006742.2	15956131	15996718	-	3187	protein_coding	protein_coding
1	ENSORLT00000033606.1	15541716	rs_567788	0.005548	ENSORLG00000006742.2	15956131	15996718	-	3187	protein_coding	protein_coding
1	ENSORLT00000033606.1	15561304	rs_569135	0.00741065	ENSORLG00000006742.2	15956131	15996718	-	3187	protein_coding	protein_coding
1	ENSORLT00000033606.1	15565070	rs_569359	0.00457213	ENSORLG00000006742.2	15956131	15996718	-	3187	protein_coding	protein_coding
1	ENSORLT00000033606.1	15575555	rs_569871	0.00942044	ENSORLG00000006742.2	15956131	15996718	-	3187	protein_coding	protein_coding
1	ENSORLT00000033606.1	15578830	rs_570039	0.00942044	ENSORLG00000006742.2	15956131	15996718	-	3187	protein_coding	protein_coding
1	ENSORLT00000033606.1	15580372	rs_570139	0.00942044	ENSORLG00000006742.2	15956131	15996718	-	3187	protein_coding	protein_coding
1	ENSORLT00000033606.1	15645532	rs_572901	0.00688073	ENSORLG00000006742.2	15956131	15996718	-	3187	protein_coding	protein_coding
1	ENSORLT00000033606.1	15673914	rs_574345	0.0012177	ENSORLG00000006742.2	15956131	15996718	-	3187	protein_coding	protein_coding
1	ENSORLT00000033606.1	15702877	rs_575795	0.005548	ENSORLG00000006742.2	15956131	15996718	-	3187	protein_coding	protein_coding
1	ENSORLT00000033606.1	15729786	rs_577037	0.00518212	ENSORLG00000006742.2	15956131	15996718	-	3187	protein_coding	protein_coding
1	ENSORLT00000033606.1	15764951	rs_578769	0.00715198	ENSORLG00000006742.2	15956131	15996718	-	3187	protein_coding	protein_coding
1	ENSORLT00000033606.1	15782981	rs_579422	0.00838979	ENSORLG00000006742.2	15956131	15996718	-	3187	protein_coding	protein_coding
1	ENSORLT00000033606.1	15784440	rs_579496	0.00587825	ENSORLG00000006742.2	15956131	15996718	-	3187	protein_coding	protein_coding
1	ENSORLT00000033606.1	15784583	rs_579503	0.005548	ENSORLG00000006742.2	15956131	15996718	-	3187	protein_coding	protein_coding
1	ENSORLT00000033606.1	15788009	rs_579590	0.00920327	ENSORLG00000006742.2	15956131	15996718	-	3187	protein_coding	protein_coding
1	ENSORLT00000033606.1	15793259	rs_579716	0.00920327	ENSORLG00000006742.2	15956131	15996718	-	3187	protein_coding	protein_coding
1	ENSORLT00000033606.1	15813217	rs_580421	0.00310325	ENSORLG00000006742.2	15956131	15996718	-	3187	protein_coding	protein_coding
1	ENSORLT00000033606.1	15830606	rs_581132	0.00704143	ENSORLG00000006742.2	15956131	15996718	-	3187	protein_coding	protein_coding
1	ENSORLT00000033606.1	15832287	rs_581207	0.005548	ENSORLG00000006742.2	15956131	15996718	-	3187	protein_coding	protein_coding
1	ENSORLT00000033606.1	15855218	rs_582124	0.00047636	ENSORLG00000006742.2	15956131	15996718	-	3187	protein_coding	protein_coding
1	ENSORLT00000033606.1	15861377	rs_582398	0.00252875	ENSORLG00000006742.2	15956131	15996718	-	3187	protein_coding	protein_coding
1	ENSORLT00000033606.1	15868100	rs_582755	0.00804969	ENSORLG00000006742.2	15956131	15996718	-	3187	protein_coding	protein_coding
1	ENSORLT00000033606.1	15873926	rs_583007	0.000435682	ENSORLG00000006742.2	15956131	15996718	-	3187	protein_coding	protein_coding
1	ENSORLT00000033606.1	15876908	rs_583158	0.00344328	ENSORLG00000006742.2	15956131	15996718	-	3187	protein_coding	protein_coding
1	ENSORLT00000033606.1	15879534	rs_583317	0.00342694	ENSORLG00000006742.2	15956131	15996718	-	3187	protein_coding	protein_coding
1	ENSORLT00000033606.1	15881953	rs_583462	0.00342694	ENSORLG00000006742.2	15956131	15996718	-	3187	protein_coding	protein_coding
1	ENSORLT00000033606.1	15907087	rs_584614	0.00153887	ENSORLG00000006742.2	15956131	15996718	-	3187	protein_coding	protein_coding
1	ENSORLT00000033606.1	15921559	rs_585255	0.00310325	ENSORLG00000006742.2	15956131	15996718	-	3187	protein_coding	protein_coding
1	ENSORLT00000033606.1	15954736	rs_586881	0.00606366	ENSORLG00000006742.2	15956131	15996718	-	3187	protein_coding	protein_coding
1	ENSORLT00000033606.1	15958063	rs_587173	0.00640126	ENSORLG00000006742.2	15956131	15996718	-	3187	protein_coding	protein_coding
1	ENSORLT00000033606.1	15961632	rs_587389	0.00856687	ENSORLG00000006742.2	15956131	15996718	-	3187	protein_coding	protein_coding
1	ENSORLT00000033606.1	15963668	rs_587513	0.00292323	ENSORLG00000006742.2	15956131	15996718	-	3187	protein_coding	protein_coding
1	ENSORLT00000033606.1	16081830	rs_592402	0.00738445	ENSORLG00000006742.2	15956131	15996718	-	3187	protein_coding	protein_coding
1	ENSORLT00000033606.1	16094385	rs_593270	0.005548	ENSORLG00000006742.2	15956131	15996718	-	3187	protein_coding	protein_coding
1	ENSORLT00000033606.1	16099675	rs_593545	0.005548	ENSORLG00000006742.2	15956131	15996718	-	3187	protein_coding	protein_coding
1	ENSORLT00000033606.1	16103292	rs_593682	0.00762301	ENSORLG00000006742.2	15956131	15996718	-	3187	protein_coding	protein_coding
1	ENSORLT00000033606.1	16107800	rs_593874	0.00107094	ENSORLG00000006742.2	15956131	15996718	-	3187	protein_coding	protein_coding
1	ENSORLT00000033606.1	16131249	rs_594868	0.00429134	ENSORLG00000006742.2	15956131	15996718	-	3187	protein_coding	protein_coding
1	ENSORLT00000033606.1	16137869	rs_595106	0.005548	ENSORLG00000006742.2	15956131	15996718	-	3187	protein_coding	protein_coding
1	ENSORLT00000033606.1	16154424	rs_595714	0.00496482	ENSORLG00000006742.2	15956131	15996718	-	3187	protein_coding	protein_coding
1	ENSORLT00000033606.1	16166938	rs_596223	0.00310325	ENSORLG00000006742.2	15956131	15996718	-	3187	protein_coding	protein_coding
1	ENSORLT00000033606.1	16188596	rs_597228	0.00789215	ENSORLG00000006742.2	15956131	15996718	-	3187	protein_coding	protein_coding
1	ENSORLT00000033606.1	16256365	rs_600694	0.00114838	ENSORLG00000006742.2	15956131	15996718	-	3187	protein_coding	protein_coding
1	ENSORLT00000033606.1	16345197	rs_604973	0.00951779	ENSORLG00000006742.2	15956131	15996718	-	3187	protein_coding	protein_coding
1	ENSORLT00000033606.1	16346745	rs_605208	0.00715198	ENSORLG00000006742.2	15956131	15996718	-	3187	protein_coding	protein_coding
1	ENSORLT00000033606.1	16386545	rs_607957	0.00699847	ENSORLG00000006742.2	15956131	15996718	-	3187	protein_coding	protein_coding
1	ENSORLT00000008511.2	15808043	rs_580268	0.000837072	ENSORLG00000006773.2	15996719	16005986	+	2226	protein_coding	protein_coding
1	ENSORLT00000008512.2	15973616	rs_587896	0.000865777	ENSORLG00000006773.2	15999088	16004720	+	873	protein_coding	protein_coding
1	ENSORLT00000034382.1	15784440	rs_579496	5.06079e-05	ENSORLG00000006861.2	16105561	16114078	+	4404	protein_coding	protein_coding
1	ENSORLT00000034122.1	16081781	rs_592392	0.000837072	ENSORLG00000030074.1	16543452	16552007	-	5015	protein_coding	protein_coding
1	ENSORLT00000024209.2	17059428	rs_636750	0.00315141	ENSORLG00000019452.2	16638222	16642587	-	1602	protein_coding	protein_coding
1	ENSORLT00000026908.1	18327497	rs_691313	0.000837072	ENSORLG00000021998.1	18167597	18179843	+	8200	protein_coding	protein_coding
1	ENSORLT00000026908.1	18557925	rs_700717	2.3147e-06	ENSORLG00000021998.1	18167597	18179843	+	8200	protein_coding	protein_coding
1	ENSORLT00000009248.2	17966863	rs_675228	0.000837072	ENSORLG00000007377.2	18355086	18375285	+	4529	protein_coding	protein_coding
1	ENSORLT00000009432.2	18250437	rs_688221	0.00620545	ENSORLG00000007520.2	18748004	18795487	+	3060	protein_coding	protein_coding
1	ENSORLT00000009432.2	18312017	rs_690662	0.00899865	ENSORLG00000007520.2	18748004	18795487	+	3060	protein_coding	protein_coding
1	ENSORLT00000009432.2	18485204	rs_697798	0.00952797	ENSORLG00000007520.2	18748004	18795487	+	3060	protein_coding	protein_coding
1	ENSORLT00000009432.2	18630698	rs_703470	0.00554751	ENSORLG00000007520.2	18748004	18795487	+	3060	protein_coding	protein_coding
1	ENSORLT00000009432.2	18659659	rs_704548	0.00467544	ENSORLG00000007520.2	18748004	18795487	+	3060	protein_coding	protein_coding
1	ENSORLT00000009432.2	18660939	rs_704781	0.0092157	ENSORLG00000007520.2	18748004	18795487	+	3060	protein_coding	protein_coding
1	ENSORLT00000009432.2	18832286	rs_711472	0.00595158	ENSORLG00000007520.2	18748004	18795487	+	3060	protein_coding	protein_coding
1	ENSORLT00000009432.2	18836696	rs_711753	0.00902747	ENSORLG00000007520.2	18748004	18795487	+	3060	protein_coding	protein_coding
1	ENSORLT00000009581.2	18730941	rs_707557	0.000837072	ENSORLG00000007642.2	18985825	19137062	-	8115	protein_coding	protein_coding
1	ENSORLT00000009581.2	18915831	rs_714969	5.06079e-05	ENSORLG00000007642.2	18985825	19137062	-	8115	protein_coding	protein_coding
1	ENSORLT00000009693.2	18778795	rs_709508	0.00789231	ENSORLG00000007740.2	19212839	19227935	-	1461	protein_coding	protein_coding
1	ENSORLT00000009693.2	18811156	rs_710688	0.00337883	ENSORLG00000007740.2	19212839	19227935	-	1461	protein_coding	protein_coding
1	ENSORLT00000009693.2	18829989	rs_711335	0.00789231	ENSORLG00000007740.2	19212839	19227935	-	1461	protein_coding	protein_coding
1	ENSORLT00000009693.2	18832938	rs_711560	0.00789231	ENSORLG00000007740.2	19212839	19227935	-	1461	protein_coding	protein_coding
1	ENSORLT00000009693.2	18839244	rs_711892	0.00789231	ENSORLG00000007740.2	19212839	19227935	-	1461	protein_coding	protein_coding
1	ENSORLT00000009693.2	18961901	rs_717010	0.00923176	ENSORLG00000007740.2	19212839	19227935	-	1461	protein_coding	protein_coding
1	ENSORLT00000009693.2	18982060	rs_717970	0.00400949	ENSORLG00000007740.2	19212839	19227935	-	1461	protein_coding	protein_coding
1	ENSORLT00000009693.2	19072821	rs_721335	0.00517376	ENSORLG00000007740.2	19212839	19227935	-	1461	protein_coding	protein_coding
1	ENSORLT00000009693.2	19076432	rs_721452	0.00517376	ENSORLG00000007740.2	19212839	19227935	-	1461	protein_coding	protein_coding
1	ENSORLT00000009693.2	19177203	rs_725543	0.00194143	ENSORLG00000007740.2	19212839	19227935	-	1461	protein_coding	protein_coding
1	ENSORLT00000009693.2	19260299	rs_729053	0.00889678	ENSORLG00000007740.2	19212839	19227935	-	1461	protein_coding	protein_coding
1	ENSORLT00000009693.2	19264879	rs_729265	0.00889678	ENSORLG00000007740.2	19212839	19227935	-	1461	protein_coding	protein_coding
1	ENSORLT00000009693.2	19295532	rs_730386	0.00285669	ENSORLG00000007740.2	19212839	19227935	-	1461	protein_coding	protein_coding
1	ENSORLT00000009693.2	19295535	rs_730387	0.00197927	ENSORLG00000007740.2	19212839	19227935	-	1461	protein_coding	protein_coding
1	ENSORLT00000009693.2	19614887	rs_743153	0.00376859	ENSORLG00000007740.2	19212839	19227935	-	1461	protein_coding	protein_coding
1	ENSORLT00000009693.2	19684227	rs_745359	0.00346257	ENSORLG00000007740.2	19212839	19227935	-	1461	protein_coding	protein_coding
1	ENSORLT00000009737.2	19325648	rs_731960	0.000837072	ENSORLG00000007775.2	19502093	19509042	+	1003	protein_coding	protein_coding
1	ENSORLT00000009891.2	19729724	rs_747193	2.3147e-06	ENSORLG00000007886.2	19701007	19732465	-	2463	protein_coding	protein_coding
1	ENSORLT00000009996.2	19295535	rs_730387	0.00300242	ENSORLG00000007966.2	19766500	19780329	+	3669	protein_coding	protein_coding
1	ENSORLT00000009996.2	19563411	rs_740935	0.00715198	ENSORLG00000007966.2	19766500	19780329	+	3669	protein_coding	protein_coding
1	ENSORLT00000009996.2	19687963	rs_745543	0.0066495	ENSORLG00000007966.2	19766500	19780329	+	3669	protein_coding	protein_coding
1	ENSORLT00000009996.2	19695392	rs_745861	0.00145331	ENSORLG00000007966.2	19766500	19780329	+	3669	protein_coding	protein_coding
1	ENSORLT00000009996.2	19811975	rs_750786	0.00341217	ENSORLG00000007966.2	19766500	19780329	+	3669	protein_coding	protein_coding
1	ENSORLT00000009996.2	19817357	rs_751004	0.00463788	ENSORLG00000007966.2	19766500	19780329	+	3669	protein_coding	protein_coding
1	ENSORLT00000009996.2	19861070	rs_752580	0.00085135	ENSORLG00000007966.2	19766500	19780329	+	3669	protein_coding	protein_coding
1	ENSORLT00000009996.2	19868169	rs_752752	0.00278909	ENSORLG00000007966.2	19766500	19780329	+	3669	protein_coding	protein_coding
1	ENSORLT00000009996.2	20066756	rs_760622	0.00936054	ENSORLG00000007966.2	19766500	19780329	+	3669	protein_coding	protein_coding
1	ENSORLT00000009996.2	20156517	rs_764718	0.00566075	ENSORLG00000007966.2	19766500	19780329	+	3669	protein_coding	protein_coding
1	ENSORLT00000009996.2	20268779	rs_769969	0.00369851	ENSORLG00000007966.2	19766500	19780329	+	3669	protein_coding	protein_coding
1	ENSORLT00000009996.2	20276373	rs_770324	0.00369851	ENSORLG00000007966.2	19766500	19780329	+	3669	protein_coding	protein_coding
1	ENSORLT00000041782.1	19847365	rs_752095	0.000837072	ENSORLG00000007966.2	19766500	19780329	+	3798	protein_coding	protein_coding
1	ENSORLT00000028723.1	19804131	rs_750471	0.00738925	ENSORLG00000008138.2	20303279	20374446	+	16824	protein_coding	protein_coding
1	ENSORLT00000028723.1	19821983	rs_751192	0.00738925	ENSORLG00000008138.2	20303279	20374446	+	16824	protein_coding	protein_coding
1	ENSORLT00000028723.1	19934565	rs_755205	0.00607253	ENSORLG00000008138.2	20303279	20374446	+	16824	protein_coding	protein_coding
1	ENSORLT00000028723.1	20074302	rs_760923	0.00786457	ENSORLG00000008138.2	20303279	20374446	+	16824	protein_coding	protein_coding
1	ENSORLT00000028723.1	20152857	rs_764381	0.00713213	ENSORLG00000008138.2	20303279	20374446	+	16824	protein_coding	protein_coding
1	ENSORLT00000028723.1	20179445	rs_765825	0.00342694	ENSORLG00000008138.2	20303279	20374446	+	16824	protein_coding	protein_coding
1	ENSORLT00000028723.1	20187756	rs_766255	0.00800746	ENSORLG00000008138.2	20303279	20374446	+	16824	protein_coding	protein_coding
1	ENSORLT00000028723.1	20194031	rs_766536	0.00822309	ENSORLG00000008138.2	20303279	20374446	+	16824	protein_coding	protein_coding
1	ENSORLT00000028723.1	20206965	rs_767101	0.00901743	ENSORLG00000008138.2	20303279	20374446	+	16824	protein_coding	protein_coding
1	ENSORLT00000028723.1	20223946	rs_768030	0.000230016	ENSORLG00000008138.2	20303279	20374446	+	16824	protein_coding	protein_coding
1	ENSORLT00000028723.1	20226989	rs_768172	0.0037519	ENSORLG00000008138.2	20303279	20374446	+	16824	protein_coding	protein_coding
1	ENSORLT00000028723.1	20263221	rs_769715	0.00471939	ENSORLG00000008138.2	20303279	20374446	+	16824	protein_coding	protein_coding
1	ENSORLT00000028723.1	20291875	rs_771033	0.0087616	ENSORLG00000008138.2	20303279	20374446	+	16824	protein_coding	protein_coding
1	ENSORLT00000028723.1	20432687	rs_776501	0.00447059	ENSORLG00000008138.2	20303279	20374446	+	16824	protein_coding	protein_coding
1	ENSORLT00000028723.1	20501816	rs_779522	0.00956559	ENSORLG00000008138.2	20303279	20374446	+	16824	protein_coding	protein_coding
1	ENSORLT00000028723.1	20598284	rs_784015	0.00859502	ENSORLG00000008138.2	20303279	20374446	+	16824	protein_coding	protein_coding
1	ENSORLT00000028723.1	20649485	rs_786265	0.00570679	ENSORLG00000008138.2	20303279	20374446	+	16824	protein_coding	protein_coding
1	ENSORLT00000028723.1	20656967	rs_786502	0.00629854	ENSORLG00000008138.2	20303279	20374446	+	16824	protein_coding	protein_coding
1	ENSORLT00000028723.1	20675773	rs_787176	0.000747741	ENSORLG00000008138.2	20303279	20374446	+	16824	protein_coding	protein_coding
1	ENSORLT00000028723.1	20704140	rs_788463	0.00395931	ENSORLG00000008138.2	20303279	20374446	+	16824	protein_coding	protein_coding
1	ENSORLT00000028723.1	20706870	rs_788587	0.00244229	ENSORLG00000008138.2	20303279	20374446	+	16824	protein_coding	protein_coding
1	ENSORLT00000028723.1	20781058	rs_792387	0.00156392	ENSORLG00000008138.2	20303279	20374446	+	16824	protein_coding	protein_coding
1	ENSORLT00000010223.2	20734798	rs_789887	0.00315141	ENSORLG00000008141.2	20391262	20467989	+	2338	protein_coding	protein_coding
1	ENSORLT00000010424.2	20316590	rs_771894	0.005888	ENSORLG00000008305.2	20802533	20809760	+	3094	protein_coding	protein_coding
1	ENSORLT00000010424.2	20360124	rs_773433	0.00342694	ENSORLG00000008305.2	20802533	20809760	+	3094	protein_coding	protein_coding
1	ENSORLT00000010424.2	20363138	rs_773561	0.00278909	ENSORLG00000008305.2	20802533	20809760	+	3094	protein_coding	protein_coding
1	ENSORLT00000010424.2	20376490	rs_774101	0.00278909	ENSORLG00000008305.2	20802533	20809760	+	3094	protein_coding	protein_coding
1	ENSORLT00000010424.2	20431615	rs_776452	0.00122567	ENSORLG00000008305.2	20802533	20809760	+	3094	protein_coding	protein_coding
1	ENSORLT00000010424.2	20486004	rs_778866	0.00193715	ENSORLG00000008305.2	20802533	20809760	+	3094	protein_coding	protein_coding
1	ENSORLT00000010424.2	20557268	rs_782228	0.00223461	ENSORLG00000008305.2	20802533	20809760	+	3094	protein_coding	protein_coding
1	ENSORLT00000010424.2	20629309	rs_785609	0.00278909	ENSORLG00000008305.2	20802533	20809760	+	3094	protein_coding	protein_coding
1	ENSORLT00000010424.2	20664826	rs_786714	0.00278909	ENSORLG00000008305.2	20802533	20809760	+	3094	protein_coding	protein_coding
1	ENSORLT00000010424.2	20677555	rs_787243	0.00278909	ENSORLG00000008305.2	20802533	20809760	+	3094	protein_coding	protein_coding
1	ENSORLT00000010424.2	20682845	rs_787507	0.000138912	ENSORLG00000008305.2	20802533	20809760	+	3094	protein_coding	protein_coding
1	ENSORLT00000010424.2	20686999	rs_787728	0.00278909	ENSORLG00000008305.2	20802533	20809760	+	3094	protein_coding	protein_coding
1	ENSORLT00000010424.2	20691590	rs_787922	0.00251804	ENSORLG00000008305.2	20802533	20809760	+	3094	protein_coding	protein_coding
1	ENSORLT00000010424.2	20707842	rs_788610	0.00838422	ENSORLG00000008305.2	20802533	20809760	+	3094	protein_coding	protein_coding
1	ENSORLT00000010424.2	20720413	rs_789179	0.0052429	ENSORLG00000008305.2	20802533	20809760	+	3094	protein_coding	protein_coding
1	ENSORLT00000010424.2	20725155	rs_789356	0.00278909	ENSORLG00000008305.2	20802533	20809760	+	3094	protein_coding	protein_coding
1	ENSORLT00000010424.2	20732596	rs_789756	0.00542411	ENSORLG00000008305.2	20802533	20809760	+	3094	protein_coding	protein_coding
1	ENSORLT00000010424.2	20741526	rs_790249	0.0052429	ENSORLG00000008305.2	20802533	20809760	+	3094	protein_coding	protein_coding
1	ENSORLT00000010424.2	20743105	rs_790306	0.00865299	ENSORLG00000008305.2	20802533	20809760	+	3094	protein_coding	protein_coding
1	ENSORLT00000010424.2	20767319	rs_791530	0.00382409	ENSORLG00000008305.2	20802533	20809760	+	3094	protein_coding	protein_coding
1	ENSORLT00000010424.2	20769164	rs_791632	0.00278909	ENSORLG00000008305.2	20802533	20809760	+	3094	protein_coding	protein_coding
1	ENSORLT00000010424.2	20771303	rs_791698	0.00933678	ENSORLG00000008305.2	20802533	20809760	+	3094	protein_coding	protein_coding
1	ENSORLT00000010424.2	20774671	rs_791963	0.0077283	ENSORLG00000008305.2	20802533	20809760	+	3094	protein_coding	protein_coding
1	ENSORLT00000010424.2	20793084	rs_792944	0.00278909	ENSORLG00000008305.2	20802533	20809760	+	3094	protein_coding	protein_coding
1	ENSORLT00000010424.2	20804617	rs_793475	0.0091601	ENSORLG00000008305.2	20802533	20809760	+	3094	protein_coding	protein_coding
1	ENSORLT00000010424.2	20814442	rs_793995	0.00278909	ENSORLG00000008305.2	20802533	20809760	+	3094	protein_coding	protein_coding
1	ENSORLT00000010424.2	20821208	rs_794259	0.00278909	ENSORLG00000008305.2	20802533	20809760	+	3094	protein_coding	protein_coding
1	ENSORLT00000010424.2	20836454	rs_794892	0.00278909	ENSORLG00000008305.2	20802533	20809760	+	3094	protein_coding	protein_coding
1	ENSORLT00000010424.2	20855035	rs_795659	0.0077486	ENSORLG00000008305.2	20802533	20809760	+	3094	protein_coding	protein_coding
1	ENSORLT00000010424.2	20880726	rs_796573	0.00278909	ENSORLG00000008305.2	20802533	20809760	+	3094	protein_coding	protein_coding
1	ENSORLT00000010424.2	20898206	rs_797138	0.00278909	ENSORLG00000008305.2	20802533	20809760	+	3094	protein_coding	protein_coding
1	ENSORLT00000010424.2	20923299	rs_798237	0.00278909	ENSORLG00000008305.2	20802533	20809760	+	3094	protein_coding	protein_coding
1	ENSORLT00000010424.2	21034680	rs_803134	8.02608e-05	ENSORLG00000008305.2	20802533	20809760	+	3094	protein_coding	protein_coding
1	ENSORLT00000010532.2	20434662	rs_776600	0.00582605	ENSORLG00000008385.2	20908835	20920933	+	3897	protein_coding	protein_coding
1	ENSORLT00000010532.2	20501816	rs_779522	0.00258119	ENSORLG00000008385.2	20908835	20920933	+	3897	protein_coding	protein_coding
1	ENSORLT00000010532.2	20656967	rs_786502	0.00218235	ENSORLG00000008385.2	20908835	20920933	+	3897	protein_coding	protein_coding
1	ENSORLT00000010532.2	20704234	rs_788471	0.00364321	ENSORLG00000008385.2	20908835	20920933	+	3897	protein_coding	protein_coding
1	ENSORLT00000010532.2	20730976	rs_789636	0.00473052	ENSORLG00000008385.2	20908835	20920933	+	3897	protein_coding	protein_coding
1	ENSORLT00000010532.2	20760559	rs_791174	0.00369951	ENSORLG00000008385.2	20908835	20920933	+	3897	protein_coding	protein_coding
1	ENSORLT00000010532.2	20765206	rs_791429	0.00138645	ENSORLG00000008385.2	20908835	20920933	+	3897	protein_coding	protein_coding
1	ENSORLT00000010532.2	20913421	rs_797823	0.00931686	ENSORLG00000008385.2	20908835	20920933	+	3897	protein_coding	protein_coding
1	ENSORLT00000010532.2	20966646	rs_799988	0.00193715	ENSORLG00000008385.2	20908835	20920933	+	3897	protein_coding	protein_coding
1	ENSORLT00000010532.2	20970377	rs_800176	0.00305831	ENSORLG00000008385.2	20908835	20920933	+	3897	protein_coding	protein_coding
1	ENSORLT00000010532.2	20972074	rs_800264	0.00813552	ENSORLG00000008385.2	20908835	20920933	+	3897	protein_coding	protein_coding
1	ENSORLT00000010532.2	21160162	rs_807774	0.0085879	ENSORLG00000008385.2	20908835	20920933	+	3897	protein_coding	protein_coding
1	ENSORLT00000010532.2	21163231	rs_807887	0.00193715	ENSORLG00000008385.2	20908835	20920933	+	3897	protein_coding	protein_coding
1	ENSORLT00000010532.2	21176790	rs_808371	0.00193715	ENSORLG00000008385.2	20908835	20920933	+	3897	protein_coding	protein_coding
1	ENSORLT00000010532.2	21195070	rs_809111	0.00670944	ENSORLG00000008385.2	20908835	20920933	+	3897	protein_coding	protein_coding
1	ENSORLT00000010532.2	21195222	rs_809164	0.00991401	ENSORLG00000008385.2	20908835	20920933	+	3897	protein_coding	protein_coding
1	ENSORLT00000010532.2	21232442	rs_810863	0.00699421	ENSORLG00000008385.2	20908835	20920933	+	3897	protein_coding	protein_coding
1	ENSORLT00000010532.2	21235543	rs_811041	0.00640663	ENSORLG00000008385.2	20908835	20920933	+	3897	protein_coding	protein_coding
1	ENSORLT00000010532.2	21260311	rs_812088	0.00517125	ENSORLG00000008385.2	20908835	20920933	+	3897	protein_coding	protein_coding
1	ENSORLT00000010532.2	21409602	rs_817812	0.000724034	ENSORLG00000008385.2	20908835	20920933	+	3897	protein_coding	protein_coding
1	ENSORLT00000010532.2	21415534	rs_818052	0.00346632	ENSORLG00000008385.2	20908835	20920933	+	3897	protein_coding	protein_coding
1	ENSORLT00000035994.1	20993281	rs_801314	0.000837072	ENSORLG00000028498.1	21240279	21241311	+	177	protein_coding	protein_coding
1	ENSORLT00000011118.2	20878297	rs_796442	0.00557875	ENSORLG00000008861.2	21376846	21387770	+	6726	protein_coding	protein_coding
1	ENSORLT00000011118.2	21032227	rs_803019	0.00191085	ENSORLG00000008861.2	21376846	21387770	+	6726	protein_coding	protein_coding
1	ENSORLT00000011118.2	21072011	rs_804682	0.0077283	ENSORLG00000008861.2	21376846	21387770	+	6726	protein_coding	protein_coding
1	ENSORLT00000011118.2	21292724	rs_813272	0.00367506	ENSORLG00000008861.2	21376846	21387770	+	6726	protein_coding	protein_coding
1	ENSORLT00000011118.2	21436042	rs_818905	0.00558934	ENSORLG00000008861.2	21376846	21387770	+	6726	protein_coding	protein_coding
1	ENSORLT00000011118.2	21436049	rs_818906	0.00472613	ENSORLG00000008861.2	21376846	21387770	+	6726	protein_coding	protein_coding
1	ENSORLT00000011118.2	21492422	rs_821140	0.00193715	ENSORLG00000008861.2	21376846	21387770	+	6726	protein_coding	protein_coding
1	ENSORLT00000011118.2	21508381	rs_821959	0.00517125	ENSORLG00000008861.2	21376846	21387770	+	6726	protein_coding	protein_coding
1	ENSORLT00000011118.2	21518087	rs_822529	0.00698299	ENSORLG00000008861.2	21376846	21387770	+	6726	protein_coding	protein_coding
1	ENSORLT00000011118.2	21558200	rs_824398	0.00437961	ENSORLG00000008861.2	21376846	21387770	+	6726	protein_coding	protein_coding
1	ENSORLT00000011118.2	21569974	rs_825153	0.00549478	ENSORLG00000008861.2	21376846	21387770	+	6726	protein_coding	protein_coding
1	ENSORLT00000011118.2	21639794	rs_828373	0.00517125	ENSORLG00000008861.2	21376846	21387770	+	6726	protein_coding	protein_coding
1	ENSORLT00000011200.2	20921787	rs_798161	0.00680579	ENSORLG00000008924.2	21394672	21403234	+	3306	protein_coding	protein_coding
1	ENSORLT00000011200.2	20998319	rs_801536	0.00520595	ENSORLG00000008924.2	21394672	21403234	+	3306	protein_coding	protein_coding
1	ENSORLT00000011200.2	21001948	rs_801680	0.00979266	ENSORLG00000008924.2	21394672	21403234	+	3306	protein_coding	protein_coding
1	ENSORLT00000011200.2	21030507	rs_802928	0.00620047	ENSORLG00000008924.2	21394672	21403234	+	3306	protein_coding	protein_coding
1	ENSORLT00000011200.2	21036091	rs_803237	0.00373021	ENSORLG00000008924.2	21394672	21403234	+	3306	protein_coding	protein_coding
1	ENSORLT00000011200.2	21063311	rs_804366	0.00796126	ENSORLG00000008924.2	21394672	21403234	+	3306	protein_coding	protein_coding
1	ENSORLT00000011200.2	21064295	rs_804397	0.0010281	ENSORLG00000008924.2	21394672	21403234	+	3306	protein_coding	protein_coding
1	ENSORLT00000011200.2	21095588	rs_805505	0.000552571	ENSORLG00000008924.2	21394672	21403234	+	3306	protein_coding	protein_coding
1	ENSORLT00000011200.2	21096318	rs_805550	0.00081361	ENSORLG00000008924.2	21394672	21403234	+	3306	protein_coding	protein_coding
1	ENSORLT00000011200.2	21195371	rs_809212	0.00561141	ENSORLG00000008924.2	21394672	21403234	+	3306	protein_coding	protein_coding
1	ENSORLT00000011200.2	21243572	rs_811387	0.00780571	ENSORLG00000008924.2	21394672	21403234	+	3306	protein_coding	protein_coding
1	ENSORLT00000011200.2	21334813	rs_814974	0.00109722	ENSORLG00000008924.2	21394672	21403234	+	3306	protein_coding	protein_coding
1	ENSORLT00000011200.2	21355575	rs_815779	0.000434865	ENSORLG00000008924.2	21394672	21403234	+	3306	protein_coding	protein_coding
1	ENSORLT00000011200.2	21417083	rs_818165	0.00723712	ENSORLG00000008924.2	21394672	21403234	+	3306	protein_coding	protein_coding
1	ENSORLT00000011200.2	21466292	rs_820065	0.00921432	ENSORLG00000008924.2	21394672	21403234	+	3306	protein_coding	protein_coding
1	ENSORLT00000011200.2	21467798	rs_820136	0.00780389	ENSORLG00000008924.2	21394672	21403234	+	3306	protein_coding	protein_coding
1	ENSORLT00000011200.2	21483687	rs_820781	0.00265176	ENSORLG00000008924.2	21394672	21403234	+	3306	protein_coding	protein_coding
1	ENSORLT00000011200.2	21504754	rs_821781	0.00712429	ENSORLG00000008924.2	21394672	21403234	+	3306	protein_coding	protein_coding
1	ENSORLT00000011200.2	21507608	rs_821904	0.0077283	ENSORLG00000008924.2	21394672	21403234	+	3306	protein_coding	protein_coding
1	ENSORLT00000011200.2	21546804	rs_823833	0.00919422	ENSORLG00000008924.2	21394672	21403234	+	3306	protein_coding	protein_coding
1	ENSORLT00000011200.2	21600315	rs_826707	0.00718796	ENSORLG00000008924.2	21394672	21403234	+	3306	protein_coding	protein_coding
1	ENSORLT00000011200.2	21605364	rs_826927	0.0088901	ENSORLG00000008924.2	21394672	21403234	+	3306	protein_coding	protein_coding
1	ENSORLT00000011200.2	21606830	rs_827004	0.00445795	ENSORLG00000008924.2	21394672	21403234	+	3306	protein_coding	protein_coding
1	ENSORLT00000011200.2	21610315	rs_827181	0.000230235	ENSORLG00000008924.2	21394672	21403234	+	3306	protein_coding	protein_coding
1	ENSORLT00000011200.2	21688877	rs_830457	0.00267102	ENSORLG00000008924.2	21394672	21403234	+	3306	protein_coding	protein_coding
1	ENSORLT00000011200.2	21690868	rs_830527	0.00472593	ENSORLG00000008924.2	21394672	21403234	+	3306	protein_coding	protein_coding
1	ENSORLT00000011200.2	21699476	rs_830934	0.00235838	ENSORLG00000008924.2	21394672	21403234	+	3306	protein_coding	protein_coding
1	ENSORLT00000011200.2	21777176	rs_834234	0.00757636	ENSORLG00000008924.2	21394672	21403234	+	3306	protein_coding	protein_coding
1	ENSORLT00000011200.2	21777993	rs_834285	0.00938284	ENSORLG00000008924.2	21394672	21403234	+	3306	protein_coding	protein_coding
1	ENSORLT00000011200.2	21780569	rs_834413	0.00539073	ENSORLG00000008924.2	21394672	21403234	+	3306	protein_coding	protein_coding
1	ENSORLT00000011200.2	21802944	rs_835536	7.35703e-05	ENSORLG00000008924.2	21394672	21403234	+	3306	protein_coding	protein_coding
1	ENSORLT00000029613.1	21673467	rs_829773	0.00315141	ENSORLG00000019560.2	21981618	21989412	+	3106	protein_coding	protein_coding
1	ENSORLT00000029613.1	21850586	rs_837590	0.000211975	ENSORLG00000019560.2	21981618	21989412	+	3106	protein_coding	protein_coding
1	ENSORLT00000024340.2	21645517	rs_828628	0.000837072	ENSORLG00000019560.2	21981889	21988086	+	1506	protein_coding	protein_coding
1	ENSORLT00000024340.2	21726854	rs_832253	0.000837072	ENSORLG00000019560.2	21981889	21988086	+	1506	protein_coding	protein_coding
1	ENSORLT00000011585.2	21973465	rs_842936	0.00603057	ENSORLG00000009240.2	22403060	22405402	+	1386	protein_coding	protein_coding
1	ENSORLT00000011585.2	22601469	rs_871739	0.000837072	ENSORLG00000009240.2	22403060	22405402	+	1386	protein_coding	protein_coding
1	ENSORLT00000011599.2	22824828	rs_880882	5.06079e-05	ENSORLG00000009252.2	22410618	22420429	+	1935	protein_coding	protein_coding
1	ENSORLT00000011599.2	22842846	rs_881772	0.000211975	ENSORLG00000009252.2	22410618	22420429	+	1935	protein_coding	protein_coding
1	ENSORLT00000011650.2	22011320	rs_844704	0.000837072	ENSORLG00000009288.2	22445076	22452969	-	3211	protein_coding	protein_coding
1	ENSORLT00000011650.2	22141692	rs_850879	5.06079e-05	ENSORLG00000009288.2	22445076	22452969	-	3211	protein_coding	protein_coding
1	ENSORLT00000011650.2	22504567	rs_867593	0.000837072	ENSORLG00000009288.2	22445076	22452969	-	3211	protein_coding	protein_coding
1	ENSORLT00000011829.2	22407668	rs_861886	0.00315141	ENSORLG00000009436.2	22551416	22575242	-	1500	protein_coding	protein_coding
1	ENSORLT00000028119.1	23443103	rs_909293	5.06079e-05	ENSORLG00000027018.1	23250657	23256453	-	762	protein_coding	protein_coding
1	ENSORLT00000043607.1	23392825	rs_907158	0.00315141	ENSORLG00000024893.1	23266162	23268362	+	609	protein_coding	protein_coding
1	ENSORLT00000012216.2	23671874	rs_921101	0.000837072	ENSORLG00000009738.2	23285381	23294836	-	3462	protein_coding	protein_coding
1	ENSORLT00000012583.2	23198068	rs_898026	0.00315141	ENSORLG00000010028.2	23424250	23434471	-	1734	protein_coding	protein_coding
1	ENSORLT00000012609.2	23745377	rs_924214	0.000837072	ENSORLG00000010051.2	23436179	23441367	-	1446	protein_coding	protein_coding
1	ENSORLT00000012609.2	23788507	rs_926036	0.00315141	ENSORLG00000010051.2	23436179	23441367	-	1446	protein_coding	protein_coding
1	ENSORLT00000012733.2	23760264	rs_924847	0.000837072	ENSORLG00000010155.2	23739756	23756859	+	7520	protein_coding	protein_coding
1	ENSORLT00000034697.1	23461960	rs_910367	0.00184739	ENSORLG00000010195.2	23757540	23774023	+	4234	protein_coding	protein_coding
1	ENSORLT00000034697.1	23507804	rs_912556	0.00523464	ENSORLG00000010195.2	23757540	23774023	+	4234	protein_coding	protein_coding
1	ENSORLT00000034697.1	23555147	rs_914974	0.00517125	ENSORLG00000010195.2	23757540	23774023	+	4234	protein_coding	protein_coding
1	ENSORLT00000034697.1	23569269	rs_915535	0.00648268	ENSORLG00000010195.2	23757540	23774023	+	4234	protein_coding	protein_coding
1	ENSORLT00000034697.1	23590673	rs_916512	0.00193715	ENSORLG00000010195.2	23757540	23774023	+	4234	protein_coding	protein_coding
1	ENSORLT00000034697.1	23620520	rs_918118	0.00517125	ENSORLG00000010195.2	23757540	23774023	+	4234	protein_coding	protein_coding
1	ENSORLT00000034697.1	23652738	rs_920230	0.00601092	ENSORLG00000010195.2	23757540	23774023	+	4234	protein_coding	protein_coding
1	ENSORLT00000034697.1	23653165	rs_920263	0.00193715	ENSORLG00000010195.2	23757540	23774023	+	4234	protein_coding	protein_coding
1	ENSORLT00000034697.1	23665278	rs_920888	0.00135515	ENSORLG00000010195.2	23757540	23774023	+	4234	protein_coding	protein_coding
1	ENSORLT00000034697.1	23703710	rs_922477	0.0077283	ENSORLG00000010195.2	23757540	23774023	+	4234	protein_coding	protein_coding
1	ENSORLT00000034697.1	23771872	rs_925320	0.00988493	ENSORLG00000010195.2	23757540	23774023	+	4234	protein_coding	protein_coding
1	ENSORLT00000034697.1	23806085	rs_926824	0.00193715	ENSORLG00000010195.2	23757540	23774023	+	4234	protein_coding	protein_coding
1	ENSORLT00000034697.1	23821742	rs_927512	0.00193715	ENSORLG00000010195.2	23757540	23774023	+	4234	protein_coding	protein_coding
1	ENSORLT00000034697.1	23844718	rs_928473	0.00193715	ENSORLG00000010195.2	23757540	23774023	+	4234	protein_coding	protein_coding
1	ENSORLT00000034697.1	23880844	rs_929820	0.00193715	ENSORLG00000010195.2	23757540	23774023	+	4234	protein_coding	protein_coding
1	ENSORLT00000034697.1	23910810	rs_930853	0.00577521	ENSORLG00000010195.2	23757540	23774023	+	4234	protein_coding	protein_coding
1	ENSORLT00000034697.1	23915915	rs_931119	0.00577521	ENSORLG00000010195.2	23757540	23774023	+	4234	protein_coding	protein_coding
1	ENSORLT00000034697.1	23934774	rs_932023	0.00193715	ENSORLG00000010195.2	23757540	23774023	+	4234	protein_coding	protein_coding
1	ENSORLT00000034697.1	23941028	rs_932258	0.00193715	ENSORLG00000010195.2	23757540	23774023	+	4234	protein_coding	protein_coding
1	ENSORLT00000034697.1	23946145	rs_932537	0.00312793	ENSORLG00000010195.2	23757540	23774023	+	4234	protein_coding	protein_coding
1	ENSORLT00000034697.1	23964419	rs_933233	0.00193715	ENSORLG00000010195.2	23757540	23774023	+	4234	protein_coding	protein_coding
1	ENSORLT00000034697.1	23997290	rs_934529	0.00249718	ENSORLG00000010195.2	23757540	23774023	+	4234	protein_coding	protein_coding
1	ENSORLT00000034697.1	24000139	rs_934701	0.00193715	ENSORLG00000010195.2	23757540	23774023	+	4234	protein_coding	protein_coding
1	ENSORLT00000034697.1	24019054	rs_935537	0.00193715	ENSORLG00000010195.2	23757540	23774023	+	4234	protein_coding	protein_coding
1	ENSORLT00000034697.1	24106138	rs_938917	0.00588708	ENSORLG00000010195.2	23757540	23774023	+	4234	protein_coding	protein_coding
1	ENSORLT00000034697.1	24112252	rs_939285	0.00193715	ENSORLG00000010195.2	23757540	23774023	+	4234	protein_coding	protein_coding
1	ENSORLT00000034697.1	24119991	rs_939608	0.00193715	ENSORLG00000010195.2	23757540	23774023	+	4234	protein_coding	protein_coding
1	ENSORLT00000034697.1	24123506	rs_939761	0.00193715	ENSORLG00000010195.2	23757540	23774023	+	4234	protein_coding	protein_coding
1	ENSORLT00000034697.1	24129385	rs_939990	0.00193715	ENSORLG00000010195.2	23757540	23774023	+	4234	protein_coding	protein_coding
1	ENSORLT00000034697.1	24185618	rs_942435	0.00787037	ENSORLG00000010195.2	23757540	23774023	+	4234	protein_coding	protein_coding
1	ENSORLT00000034697.1	24235354	rs_945207	0.0083477	ENSORLG00000010195.2	23757540	23774023	+	4234	protein_coding	protein_coding
1	ENSORLT00000034697.1	24251691	rs_946156	0.00193715	ENSORLG00000010195.2	23757540	23774023	+	4234	protein_coding	protein_coding
1	ENSORLT00000012785.2	23362870	rs_905774	0.00715692	ENSORLG00000010195.2	23758933	23774023	+	3537	protein_coding	protein_coding
1	ENSORLT00000012785.2	23443103	rs_909293	0.00550462	ENSORLG00000010195.2	23758933	23774023	+	3537	protein_coding	protein_coding
1	ENSORLT00000012785.2	23443246	rs_909315	0.001405	ENSORLG00000010195.2	23758933	23774023	+	3537	protein_coding	protein_coding
1	ENSORLT00000012785.2	23510470	rs_912717	0.00621666	ENSORLG00000010195.2	23758933	23774023	+	3537	protein_coding	protein_coding
1	ENSORLT00000012785.2	23555147	rs_914974	0.00268848	ENSORLG00000010195.2	23758933	23774023	+	3537	protein_coding	protein_coding
1	ENSORLT00000012785.2	23584030	rs_916192	0.00552722	ENSORLG00000010195.2	23758933	23774023	+	3537	protein_coding	protein_coding
1	ENSORLT00000012785.2	23591462	rs_916573	0.00552722	ENSORLG00000010195.2	23758933	23774023	+	3537	protein_coding	protein_coding
1	ENSORLT00000012785.2	23608445	rs_917322	0.00354145	ENSORLG00000010195.2	23758933	23774023	+	3537	protein_coding	protein_coding
1	ENSORLT00000012785.2	23620244	rs_918093	0.00339541	ENSORLG00000010195.2	23758933	23774023	+	3537	protein_coding	protein_coding
1	ENSORLT00000012785.2	23620520	rs_918118	0.00268848	ENSORLG00000010195.2	23758933	23774023	+	3537	protein_coding	protein_coding
1	ENSORLT00000012785.2	23639249	rs_919343	0.00482413	ENSORLG00000010195.2	23758933	23774023	+	3537	protein_coding	protein_coding
1	ENSORLT00000012785.2	23665278	rs_920888	0.00793659	ENSORLG00000010195.2	23758933	23774023	+	3537	protein_coding	protein_coding
1	ENSORLT00000012785.2	23927531	rs_931679	0.00897846	ENSORLG00000010195.2	23758933	23774023	+	3537	protein_coding	protein_coding
1	ENSORLT00000012785.2	23927701	rs_931704	0.00635376	ENSORLG00000010195.2	23758933	23774023	+	3537	protein_coding	protein_coding
1	ENSORLT00000012785.2	23946145	rs_932537	0.00975418	ENSORLG00000010195.2	23758933	23774023	+	3537	protein_coding	protein_coding
1	ENSORLT00000012785.2	23947142	rs_932626	0.00908298	ENSORLG00000010195.2	23758933	23774023	+	3537	protein_coding	protein_coding
1	ENSORLT00000012785.2	23992353	rs_934317	0.00766825	ENSORLG00000010195.2	23758933	23774023	+	3537	protein_coding	protein_coding
1	ENSORLT00000012785.2	23996760	rs_934466	0.00766825	ENSORLG00000010195.2	23758933	23774023	+	3537	protein_coding	protein_coding
1	ENSORLT00000012785.2	24000339	rs_934707	0.00766825	ENSORLG00000010195.2	23758933	23774023	+	3537	protein_coding	protein_coding
1	ENSORLT00000012785.2	24006624	rs_934983	0.00766825	ENSORLG00000010195.2	23758933	23774023	+	3537	protein_coding	protein_coding
1	ENSORLT00000012785.2	24010585	rs_935137	0.00760614	ENSORLG00000010195.2	23758933	23774023	+	3537	protein_coding	protein_coding
1	ENSORLT00000012785.2	24010631	rs_935140	0.00766825	ENSORLG00000010195.2	23758933	23774023	+	3537	protein_coding	protein_coding
1	ENSORLT00000012785.2	24012851	rs_935243	0.00760614	ENSORLG00000010195.2	23758933	23774023	+	3537	protein_coding	protein_coding
1	ENSORLT00000012785.2	24013584	rs_935268	0.00766825	ENSORLG00000010195.2	23758933	23774023	+	3537	protein_coding	protein_coding
1	ENSORLT00000012785.2	24019257	rs_935548	0.00766825	ENSORLG00000010195.2	23758933	23774023	+	3537	protein_coding	protein_coding
1	ENSORLT00000012785.2	24030477	rs_935996	0.00766825	ENSORLG00000010195.2	23758933	23774023	+	3537	protein_coding	protein_coding
1	ENSORLT00000012785.2	24061237	rs_937137	0.00766825	ENSORLG00000010195.2	23758933	23774023	+	3537	protein_coding	protein_coding
1	ENSORLT00000012785.2	24076304	rs_937716	0.00766825	ENSORLG00000010195.2	23758933	23774023	+	3537	protein_coding	protein_coding
1	ENSORLT00000012785.2	24082719	rs_937966	0.00766825	ENSORLG00000010195.2	23758933	23774023	+	3537	protein_coding	protein_coding
1	ENSORLT00000012785.2	24111202	rs_939248	0.00766825	ENSORLG00000010195.2	23758933	23774023	+	3537	protein_coding	protein_coding
1	ENSORLT00000012785.2	24133649	rs_940154	0.00766825	ENSORLG00000010195.2	23758933	23774023	+	3537	protein_coding	protein_coding
1	ENSORLT00000012785.2	24144596	rs_940671	0.00766825	ENSORLG00000010195.2	23758933	23774023	+	3537	protein_coding	protein_coding
1	ENSORLT00000012785.2	24161805	rs_941430	0.00241572	ENSORLG00000010195.2	23758933	23774023	+	3537	protein_coding	protein_coding
1	ENSORLT00000012785.2	24166110	rs_941603	0.00241572	ENSORLG00000010195.2	23758933	23774023	+	3537	protein_coding	protein_coding
1	ENSORLT00000012785.2	24170254	rs_941775	0.00241572	ENSORLG00000010195.2	23758933	23774023	+	3537	protein_coding	protein_coding
1	ENSORLT00000012785.2	24186301	rs_942524	0.00766825	ENSORLG00000010195.2	23758933	23774023	+	3537	protein_coding	protein_coding
1	ENSORLT00000012785.2	24210161	rs_943885	0.00400706	ENSORLG00000010195.2	23758933	23774023	+	3537	protein_coding	protein_coding
1	ENSORLT00000012785.2	24251071	rs_946131	0.00355609	ENSORLG00000010195.2	23758933	23774023	+	3537	protein_coding	protein_coding
1	ENSORLT00000037290.1	23430939	rs_908717	0.00327515	ENSORLG00000030117.1	23928907	23936063	+	312	protein_coding	protein_coding
1	ENSORLT00000037290.1	23510618	rs_912726	0.00121031	ENSORLG00000030117.1	23928907	23936063	+	312	protein_coding	protein_coding
1	ENSORLT00000037290.1	23553896	rs_914888	0.00158803	ENSORLG00000030117.1	23928907	23936063	+	312	protein_coding	protein_coding
1	ENSORLT00000037290.1	23554111	rs_914937	0.00715198	ENSORLG00000030117.1	23928907	23936063	+	312	protein_coding	protein_coding
1	ENSORLT00000037290.1	23555225	rs_914983	0.00602166	ENSORLG00000030117.1	23928907	23936063	+	312	protein_coding	protein_coding
1	ENSORLT00000037290.1	23591166	rs_916552	0.00382575	ENSORLG00000030117.1	23928907	23936063	+	312	protein_coding	protein_coding
1	ENSORLT00000037290.1	23616488	rs_917825	0.0076763	ENSORLG00000030117.1	23928907	23936063	+	312	protein_coding	protein_coding
1	ENSORLT00000037290.1	23658163	rs_920608	0.0077283	ENSORLG00000030117.1	23928907	23936063	+	312	protein_coding	protein_coding
1	ENSORLT00000037290.1	23710751	rs_922873	0.00342694	ENSORLG00000030117.1	23928907	23936063	+	312	protein_coding	protein_coding
1	ENSORLT00000037290.1	23831577	rs_927942	0.00205134	ENSORLG00000030117.1	23928907	23936063	+	312	protein_coding	protein_coding
1	ENSORLT00000037290.1	23835356	rs_928082	0.00205134	ENSORLG00000030117.1	23928907	23936063	+	312	protein_coding	protein_coding
1	ENSORLT00000037290.1	23839373	rs_928245	0.000938182	ENSORLG00000030117.1	23928907	23936063	+	312	protein_coding	protein_coding
1	ENSORLT00000037290.1	23849314	rs_928727	0.00715198	ENSORLG00000030117.1	23928907	23936063	+	312	protein_coding	protein_coding
1	ENSORLT00000037290.1	23920907	rs_931350	0.00846003	ENSORLG00000030117.1	23928907	23936063	+	312	protein_coding	protein_coding
1	ENSORLT00000037290.1	23929540	rs_931794	0.00716255	ENSORLG00000030117.1	23928907	23936063	+	312	protein_coding	protein_coding
1	ENSORLT00000037290.1	23936246	rs_932067	0.00128011	ENSORLG00000030117.1	23928907	23936063	+	312	protein_coding	protein_coding
1	ENSORLT00000037290.1	23957621	rs_933034	0.00478384	ENSORLG00000030117.1	23928907	23936063	+	312	protein_coding	protein_coding
1	ENSORLT00000037290.1	24003256	rs_934820	0.00478384	ENSORLG00000030117.1	23928907	23936063	+	312	protein_coding	protein_coding
1	ENSORLT00000037290.1	24015105	rs_935333	0.00478384	ENSORLG00000030117.1	23928907	23936063	+	312	protein_coding	protein_coding
1	ENSORLT00000037290.1	24021778	rs_935640	0.00478384	ENSORLG00000030117.1	23928907	23936063	+	312	protein_coding	protein_coding
1	ENSORLT00000037290.1	24025830	rs_935814	0.00399001	ENSORLG00000030117.1	23928907	23936063	+	312	protein_coding	protein_coding
1	ENSORLT00000037290.1	24091047	rs_938279	0.00342694	ENSORLG00000030117.1	23928907	23936063	+	312	protein_coding	protein_coding
1	ENSORLT00000037290.1	24185456	rs_942407	0.00715198	ENSORLG00000030117.1	23928907	23936063	+	312	protein_coding	protein_coding
1	ENSORLT00000037290.1	24241537	rs_945557	0.00849227	ENSORLG00000030117.1	23928907	23936063	+	312	protein_coding	protein_coding
1	ENSORLT00000037290.1	24286884	rs_948726	0.00715239	ENSORLG00000030117.1	23928907	23936063	+	312	protein_coding	protein_coding
1	ENSORLT00000037290.1	24304574	rs_950788	0.00901379	ENSORLG00000030117.1	23928907	23936063	+	312	protein_coding	protein_coding
1	ENSORLT00000037290.1	24309932	rs_951321	0.00778435	ENSORLG00000030117.1	23928907	23936063	+	312	protein_coding	protein_coding
1	ENSORLT00000037290.1	24310670	rs_951416	3.03592e-05	ENSORLG00000030117.1	23928907	23936063	+	312	protein_coding	protein_coding
1	ENSORLT00000037290.1	24384588	rs_955309	0.00890755	ENSORLG00000030117.1	23928907	23936063	+	312	protein_coding	protein_coding
1	ENSORLT00000012942.2	24037358	rs_936210	0.00315141	ENSORLG00000010329.2	24020543	24047647	-	6992	protein_coding	protein_coding
1	ENSORLT00000030199.1	23849066	rs_928692	0.00844676	ENSORLG00000025101.1	24341323	24351670	+	6618	protein_coding	protein_coding
1	ENSORLT00000030199.1	23849324	rs_928731	0.00193715	ENSORLG00000025101.1	24341323	24351670	+	6618	protein_coding	protein_coding
1	ENSORLT00000030199.1	23850773	rs_928814	0.00277114	ENSORLG00000025101.1	24341323	24351670	+	6618	protein_coding	protein_coding
1	ENSORLT00000030199.1	23902393	rs_930503	0.00517125	ENSORLG00000025101.1	24341323	24351670	+	6618	protein_coding	protein_coding
1	ENSORLT00000030199.1	23910810	rs_930853	0.0065464	ENSORLG00000025101.1	24341323	24351670	+	6618	protein_coding	protein_coding
1	ENSORLT00000030199.1	23913125	rs_931004	0.00277114	ENSORLG00000025101.1	24341323	24351670	+	6618	protein_coding	protein_coding
1	ENSORLT00000030199.1	23915915	rs_931119	0.0065464	ENSORLG00000025101.1	24341323	24351670	+	6618	protein_coding	protein_coding
1	ENSORLT00000030199.1	23923357	rs_931478	0.00277114	ENSORLG00000025101.1	24341323	24351670	+	6618	protein_coding	protein_coding
1	ENSORLT00000030199.1	23933174	rs_931976	0.00277114	ENSORLG00000025101.1	24341323	24351670	+	6618	protein_coding	protein_coding
1	ENSORLT00000030199.1	23939676	rs_932205	0.00277114	ENSORLG00000025101.1	24341323	24351670	+	6618	protein_coding	protein_coding
1	ENSORLT00000030199.1	23944235	rs_932389	0.00277114	ENSORLG00000025101.1	24341323	24351670	+	6618	protein_coding	protein_coding
1	ENSORLT00000030199.1	23946145	rs_932537	0.00302762	ENSORLG00000025101.1	24341323	24351670	+	6618	protein_coding	protein_coding
1	ENSORLT00000030199.1	23959766	rs_933098	0.00277114	ENSORLG00000025101.1	24341323	24351670	+	6618	protein_coding	protein_coding
1	ENSORLT00000030199.1	24038939	rs_936262	0.00277114	ENSORLG00000025101.1	24341323	24351670	+	6618	protein_coding	protein_coding
1	ENSORLT00000030199.1	24059414	rs_937065	0.00277114	ENSORLG00000025101.1	24341323	24351670	+	6618	protein_coding	protein_coding
1	ENSORLT00000030199.1	24098482	rs_938594	0.00277114	ENSORLG00000025101.1	24341323	24351670	+	6618	protein_coding	protein_coding
1	ENSORLT00000030199.1	24106057	rs_938901	0.00042003	ENSORLG00000025101.1	24341323	24351670	+	6618	protein_coding	protein_coding
1	ENSORLT00000030199.1	24106138	rs_938917	0.00560766	ENSORLG00000025101.1	24341323	24351670	+	6618	protein_coding	protein_coding
1	ENSORLT00000030199.1	24160658	rs_941353	0.00277114	ENSORLG00000025101.1	24341323	24351670	+	6618	protein_coding	protein_coding
1	ENSORLT00000030199.1	24170092	rs_941766	0.00277114	ENSORLG00000025101.1	24341323	24351670	+	6618	protein_coding	protein_coding
1	ENSORLT00000030199.1	24185618	rs_942435	0.00324062	ENSORLG00000025101.1	24341323	24351670	+	6618	protein_coding	protein_coding
1	ENSORLT00000030199.1	24192296	rs_942874	0.00193715	ENSORLG00000025101.1	24341323	24351670	+	6618	protein_coding	protein_coding
1	ENSORLT00000030199.1	24235138	rs_945188	0.00277114	ENSORLG00000025101.1	24341323	24351670	+	6618	protein_coding	protein_coding
1	ENSORLT00000030199.1	24251855	rs_946159	0.00298813	ENSORLG00000025101.1	24341323	24351670	+	6618	protein_coding	protein_coding
1	ENSORLT00000030199.1	24279668	rs_947859	0.00277114	ENSORLG00000025101.1	24341323	24351670	+	6618	protein_coding	protein_coding
1	ENSORLT00000030199.1	24286928	rs_948746	0.00830656	ENSORLG00000025101.1	24341323	24351670	+	6618	protein_coding	protein_coding
1	ENSORLT00000030199.1	24287013	rs_948773	0.00720805	ENSORLG00000025101.1	24341323	24351670	+	6618	protein_coding	protein_coding
1	ENSORLT00000030199.1	24314219	rs_951759	0.00277114	ENSORLG00000025101.1	24341323	24351670	+	6618	protein_coding	protein_coding
1	ENSORLT00000030199.1	24323009	rs_952490	0.00868681	ENSORLG00000025101.1	24341323	24351670	+	6618	protein_coding	protein_coding
1	ENSORLT00000030199.1	24351665	rs_953994	0.00277114	ENSORLG00000025101.1	24341323	24351670	+	6618	protein_coding	protein_coding
1	ENSORLT00000030199.1	24384588	rs_955309	0.00575985	ENSORLG00000025101.1	24341323	24351670	+	6618	protein_coding	protein_coding
1	ENSORLT00000030199.1	24386531	rs_955378	0.00277114	ENSORLG00000025101.1	24341323	24351670	+	6618	protein_coding	protein_coding
1	ENSORLT00000030199.1	24675013	rs_967445	0.000777986	ENSORLG00000025101.1	24341323	24351670	+	6618	protein_coding	protein_coding
1	ENSORLT00000030199.1	24700247	rs_968242	0.00342694	ENSORLG00000025101.1	24341323	24351670	+	6618	protein_coding	protein_coding
1	ENSORLT00000030199.1	24768381	rs_971156	0.00347535	ENSORLG00000025101.1	24341323	24351670	+	6618	protein_coding	protein_coding
1	ENSORLT00000030199.1	24772553	rs_971359	0.0059923	ENSORLG00000025101.1	24341323	24351670	+	6618	protein_coding	protein_coding
1	ENSORLT00000030199.1	24797227	rs_972365	0.00186552	ENSORLG00000025101.1	24341323	24351670	+	6618	protein_coding	protein_coding
1	ENSORLT00000026923.1	24187438	rs_942568	0.000837072	ENSORLG00000024192.1	24632768	24638995	-	4580	protein_coding	protein_coding
1	ENSORLT00000013413.2	24745994	rs_970119	0.00315141	ENSORLG00000010701.2	24705836	24734207	+	4112	protein_coding	protein_coding
1	ENSORLT00000029609.1	24210396	rs_943899	0.00315141	ENSORLG00000010701.2	24705836	24734207	+	4070	protein_coding	protein_coding
1	ENSORLT00000030090.1	27095063	rs_1075008	0.00315141	ENSORLG00000027580.1	26716996	26743294	+	7656	protein_coding	protein_coding
1	ENSORLT00000046794.1	26343908	rs_1041817	0.00342386	ENSORLG00000022177.1	26779276	26793704	+	1813	protein_coding	protein_coding
1	ENSORLT00000046794.1	26350363	rs_1042182	0.00993437	ENSORLG00000022177.1	26779276	26793704	+	1813	protein_coding	protein_coding
1	ENSORLT00000046794.1	26366330	rs_1042548	0.00715198	ENSORLG00000022177.1	26779276	26793704	+	1813	protein_coding	protein_coding
1	ENSORLT00000046794.1	26405108	rs_1044336	0.00342694	ENSORLG00000022177.1	26779276	26793704	+	1813	protein_coding	protein_coding
1	ENSORLT00000046794.1	26405132	rs_1044343	0.00946237	ENSORLG00000022177.1	26779276	26793704	+	1813	protein_coding	protein_coding
1	ENSORLT00000046794.1	26464307	rs_1046396	0.00717769	ENSORLG00000022177.1	26779276	26793704	+	1813	protein_coding	protein_coding
1	ENSORLT00000046794.1	26490659	rs_1047145	0.00417392	ENSORLG00000022177.1	26779276	26793704	+	1813	protein_coding	protein_coding
1	ENSORLT00000046794.1	26547261	rs_1050538	0.00408742	ENSORLG00000022177.1	26779276	26793704	+	1813	protein_coding	protein_coding
1	ENSORLT00000046794.1	26572009	rs_1052125	0.00807468	ENSORLG00000022177.1	26779276	26793704	+	1813	protein_coding	protein_coding
1	ENSORLT00000046794.1	26628113	rs_1054447	0.00936054	ENSORLG00000022177.1	26779276	26793704	+	1813	protein_coding	protein_coding
1	ENSORLT00000046794.1	26665035	rs_1056461	0.00088887	ENSORLG00000022177.1	26779276	26793704	+	1813	protein_coding	protein_coding
1	ENSORLT00000046794.1	26683571	rs_1057435	0.00715198	ENSORLG00000022177.1	26779276	26793704	+	1813	protein_coding	protein_coding
1	ENSORLT00000046794.1	26734582	rs_1059635	0.00342694	ENSORLG00000022177.1	26779276	26793704	+	1813	protein_coding	protein_coding
1	ENSORLT00000046794.1	26734990	rs_1059688	0.00323587	ENSORLG00000022177.1	26779276	26793704	+	1813	protein_coding	protein_coding
1	ENSORLT00000046794.1	26754584	rs_1060864	0.00715198	ENSORLG00000022177.1	26779276	26793704	+	1813	protein_coding	protein_coding
1	ENSORLT00000046794.1	26890737	rs_1066283	0.00837307	ENSORLG00000022177.1	26779276	26793704	+	1813	protein_coding	protein_coding
1	ENSORLT00000046794.1	26996157	rs_1070675	0.000235998	ENSORLG00000022177.1	26779276	26793704	+	1813	protein_coding	protein_coding
1	ENSORLT00000046794.1	27011309	rs_1071336	0.00382209	ENSORLG00000022177.1	26779276	26793704	+	1813	protein_coding	protein_coding
1	ENSORLT00000046794.1	27099522	rs_1075241	0.00342694	ENSORLG00000022177.1	26779276	26793704	+	1813	protein_coding	protein_coding
1	ENSORLT00000046794.1	27145488	rs_1077357	0.00354594	ENSORLG00000022177.1	26779276	26793704	+	1813	protein_coding	protein_coding
1	ENSORLT00000046794.1	27150922	rs_1077590	0.00292938	ENSORLG00000022177.1	26779276	26793704	+	1813	protein_coding	protein_coding
1	ENSORLT00000046794.1	27152557	rs_1077648	0.00354594	ENSORLG00000022177.1	26779276	26793704	+	1813	protein_coding	protein_coding
1	ENSORLT00000046794.1	27156778	rs_1077838	0.00354594	ENSORLG00000022177.1	26779276	26793704	+	1813	protein_coding	protein_coding
1	ENSORLT00000046794.1	27168138	rs_1078291	0.00354594	ENSORLG00000022177.1	26779276	26793704	+	1813	protein_coding	protein_coding
1	ENSORLT00000046794.1	27183735	rs_1078927	0.00666013	ENSORLG00000022177.1	26779276	26793704	+	1813	protein_coding	protein_coding
1	ENSORLT00000046794.1	27190104	rs_1079197	0.00666013	ENSORLG00000022177.1	26779276	26793704	+	1813	protein_coding	protein_coding
1	ENSORLT00000046794.1	27194811	rs_1079432	0.00666013	ENSORLG00000022177.1	26779276	26793704	+	1813	protein_coding	protein_coding
1	ENSORLT00000046794.1	27195160	rs_1079455	0.00354594	ENSORLG00000022177.1	26779276	26793704	+	1813	protein_coding	protein_coding
1	ENSORLT00000046794.1	27200411	rs_1079701	0.00194175	ENSORLG00000022177.1	26779276	26793704	+	1813	protein_coding	protein_coding
1	ENSORLT00000046794.1	27232284	rs_1081416	0.00804649	ENSORLG00000022177.1	26779276	26793704	+	1813	protein_coding	protein_coding
1	ENSORLT00000046794.1	27234429	rs_1081690	0.00517125	ENSORLG00000022177.1	26779276	26793704	+	1813	protein_coding	protein_coding
1	ENSORLT00000046794.1	27238613	rs_1081906	0.00342694	ENSORLG00000022177.1	26779276	26793704	+	1813	protein_coding	protein_coding
1	ENSORLT00000046794.1	27264267	rs_1083048	0.00774674	ENSORLG00000022177.1	26779276	26793704	+	1813	protein_coding	protein_coding
1	ENSORLT00000039698.1	27057646	rs_1073671	0.00315141	ENSORLG00000024774.1	27355530	27364827	-	267	protein_coding	protein_coding
1	ENSORLT00000013728.2	27023646	rs_1071935	0.000837072	ENSORLG00000010944.2	27385209	27423713	-	4871	protein_coding	protein_coding
1	ENSORLT00000013728.2	27115756	rs_1076089	0.00315141	ENSORLG00000010944.2	27385209	27423713	-	4871	protein_coding	protein_coding
1	ENSORLT00000014190.2	27514401	rs_1093603	0.00315141	ENSORLG00000011326.2	27845419	28141533	-	5058	protein_coding	protein_coding
1	ENSORLT00000025033.2	28071728	rs_1116938	0.00603057	ENSORLG00000023460.1	28065896	28078361	-	1281	protein_coding	protein_coding
1	ENSORLT00000014221.2	28586488	rs_1142482	7.27193e-08	ENSORLG00000011354.2	28173352	28177176	+	1331	protein_coding	protein_coding
1	ENSORLT00000014363.2	27823575	rs_1106094	0.00698299	ENSORLG00000011469.2	28316370	28332270	+	6816	protein_coding	protein_coding
1	ENSORLT00000014363.2	28011132	rs_1113961	0.00830896	ENSORLG00000011469.2	28316370	28332270	+	6816	protein_coding	protein_coding
1	ENSORLT00000014363.2	28015391	rs_1114196	0.00211304	ENSORLG00000011469.2	28316370	28332270	+	6816	protein_coding	protein_coding
1	ENSORLT00000014363.2	28022431	rs_1114555	0.00657728	ENSORLG00000011469.2	28316370	28332270	+	6816	protein_coding	protein_coding
1	ENSORLT00000014363.2	28027387	rs_1114927	0.00973317	ENSORLG00000011469.2	28316370	28332270	+	6816	protein_coding	protein_coding
1	ENSORLT00000014363.2	28032692	rs_1115169	0.00968838	ENSORLG00000011469.2	28316370	28332270	+	6816	protein_coding	protein_coding
1	ENSORLT00000014363.2	28040699	rs_1115466	0.00839465	ENSORLG00000011469.2	28316370	28332270	+	6816	protein_coding	protein_coding
1	ENSORLT00000014363.2	28040736	rs_1115471	0.00340294	ENSORLG00000011469.2	28316370	28332270	+	6816	protein_coding	protein_coding
1	ENSORLT00000014363.2	28074087	rs_1117088	0.00855629	ENSORLG00000011469.2	28316370	28332270	+	6816	protein_coding	protein_coding
1	ENSORLT00000014363.2	28107263	rs_1119237	0.00838815	ENSORLG00000011469.2	28316370	28332270	+	6816	protein_coding	protein_coding
1	ENSORLT00000014363.2	28184129	rs_1123750	0.00609288	ENSORLG00000011469.2	28316370	28332270	+	6816	protein_coding	protein_coding
1	ENSORLT00000014363.2	28188773	rs_1123952	0.00771203	ENSORLG00000011469.2	28316370	28332270	+	6816	protein_coding	protein_coding
1	ENSORLT00000014363.2	28190929	rs_1124042	0.000713501	ENSORLG00000011469.2	28316370	28332270	+	6816	protein_coding	protein_coding
1	ENSORLT00000014363.2	28199806	rs_1124413	0.00126938	ENSORLG00000011469.2	28316370	28332270	+	6816	protein_coding	protein_coding
1	ENSORLT00000014363.2	28213559	rs_1125009	0.00121609	ENSORLG00000011469.2	28316370	28332270	+	6816	protein_coding	protein_coding
1	ENSORLT00000014363.2	28220548	rs_1125345	0.00453469	ENSORLG00000011469.2	28316370	28332270	+	6816	protein_coding	protein_coding
1	ENSORLT00000014363.2	28227463	rs_1125742	0.00703822	ENSORLG00000011469.2	28316370	28332270	+	6816	protein_coding	protein_coding
1	ENSORLT00000014363.2	28281885	rs_1128582	0.00980242	ENSORLG00000011469.2	28316370	28332270	+	6816	protein_coding	protein_coding
1	ENSORLT00000014363.2	28314348	rs_1129947	0.00423636	ENSORLG00000011469.2	28316370	28332270	+	6816	protein_coding	protein_coding
1	ENSORLT00000014363.2	28314550	rs_1129966	6.33926e-07	ENSORLG00000011469.2	28316370	28332270	+	6816	protein_coding	protein_coding
1	ENSORLT00000014363.2	28316674	rs_1130092	0.000210176	ENSORLG00000011469.2	28316370	28332270	+	6816	protein_coding	protein_coding
1	ENSORLT00000014363.2	28317796	rs_1130171	8.96722e-07	ENSORLG00000011469.2	28316370	28332270	+	6816	protein_coding	protein_coding
1	ENSORLT00000014363.2	28318794	rs_1130234	1.3366e-06	ENSORLG00000011469.2	28316370	28332270	+	6816	protein_coding	protein_coding
1	ENSORLT00000014363.2	28319335	rs_1130275	6.69096e-05	ENSORLG00000011469.2	28316370	28332270	+	6816	protein_coding	protein_coding
1	ENSORLT00000014363.2	28321358	rs_1130389	0.00951616	ENSORLG00000011469.2	28316370	28332270	+	6816	protein_coding	protein_coding
1	ENSORLT00000014363.2	28323963	rs_1130594	2.25023e-07	ENSORLG00000011469.2	28316370	28332270	+	6816	protein_coding	protein_coding
1	ENSORLT00000014363.2	28327563	rs_1130780	0.000138704	ENSORLG00000011469.2	28316370	28332270	+	6816	protein_coding	protein_coding
1	ENSORLT00000014363.2	28332435	rs_1131048	0.00131496	ENSORLG00000011469.2	28316370	28332270	+	6816	protein_coding	protein_coding
1	ENSORLT00000014363.2	28333746	rs_1131133	0.000644338	ENSORLG00000011469.2	28316370	28332270	+	6816	protein_coding	protein_coding
1	ENSORLT00000014363.2	28334396	rs_1131190	0.00490314	ENSORLG00000011469.2	28316370	28332270	+	6816	protein_coding	protein_coding
1	ENSORLT00000014363.2	28339069	rs_1131394	0.00392645	ENSORLG00000011469.2	28316370	28332270	+	6816	protein_coding	protein_coding
1	ENSORLT00000014363.2	28368075	rs_1132839	0.00330389	ENSORLG00000011469.2	28316370	28332270	+	6816	protein_coding	protein_coding
1	ENSORLT00000014363.2	28420974	rs_1135018	0.00997496	ENSORLG00000011469.2	28316370	28332270	+	6816	protein_coding	protein_coding
1	ENSORLT00000014363.2	28426959	rs_1135430	0.0036216	ENSORLG00000011469.2	28316370	28332270	+	6816	protein_coding	protein_coding
1	ENSORLT00000014363.2	28447534	rs_1136355	0.000524366	ENSORLG00000011469.2	28316370	28332270	+	6816	protein_coding	protein_coding
1	ENSORLT00000014363.2	28450921	rs_1136545	0.000208617	ENSORLG00000011469.2	28316370	28332270	+	6816	protein_coding	protein_coding
1	ENSORLT00000014363.2	28454239	rs_1136711	0.000534103	ENSORLG00000011469.2	28316370	28332270	+	6816	protein_coding	protein_coding
1	ENSORLT00000014363.2	28456848	rs_1136859	0.00668691	ENSORLG00000011469.2	28316370	28332270	+	6816	protein_coding	protein_coding
1	ENSORLT00000014363.2	28457853	rs_1136884	0.000793945	ENSORLG00000011469.2	28316370	28332270	+	6816	protein_coding	protein_coding
1	ENSORLT00000014363.2	28485656	rs_1138083	0.00692873	ENSORLG00000011469.2	28316370	28332270	+	6816	protein_coding	protein_coding
1	ENSORLT00000014363.2	28540158	rs_1140558	0.00719313	ENSORLG00000011469.2	28316370	28332270	+	6816	protein_coding	protein_coding
1	ENSORLT00000014363.2	28660586	rs_1145627	0.00662501	ENSORLG00000011469.2	28316370	28332270	+	6816	protein_coding	protein_coding
1	ENSORLT00000014363.2	28670564	rs_1145978	0.00193715	ENSORLG00000011469.2	28316370	28332270	+	6816	protein_coding	protein_coding
1	ENSORLT00000014363.2	28694220	rs_1146923	0.00745285	ENSORLG00000011469.2	28316370	28332270	+	6816	protein_coding	protein_coding
1	ENSORLT00000014363.2	28694649	rs_1146933	0.00330389	ENSORLG00000011469.2	28316370	28332270	+	6816	protein_coding	protein_coding
1	ENSORLT00000014363.2	28775403	rs_1150543	0.00533918	ENSORLG00000011469.2	28316370	28332270	+	6816	protein_coding	protein_coding
1	ENSORLT00000014363.2	28775484	rs_1150552	0.00193715	ENSORLG00000011469.2	28316370	28332270	+	6816	protein_coding	protein_coding
1	ENSORLT00000014363.2	28786766	rs_1151281	0.00260111	ENSORLG00000011469.2	28316370	28332270	+	6816	protein_coding	protein_coding
1	ENSORLT00000014363.2	28804094	rs_1152189	0.00931548	ENSORLG00000011469.2	28316370	28332270	+	6816	protein_coding	protein_coding
1	ENSORLT00000014533.2	28497240	rs_1138832	5.06079e-05	ENSORLG00000011595.2	28379389	28387259	+	801	protein_coding	protein_coding
1	ENSORLT00000014533.2	28533545	rs_1140276	0.000837072	ENSORLG00000011595.2	28379389	28387259	+	801	protein_coding	protein_coding
1	ENSORLT00000014633.2	28725802	rs_1148408	0.000837072	ENSORLG00000011670.2	28559114	28582465	-	4827	protein_coding	protein_coding
1	ENSORLT00000033615.1	28287028	rs_1128778	2.31588e-06	ENSORLG00000011708.2	28594855	28603085	+	699	protein_coding	protein_coding
1	ENSORLT00000014745.2	28214154	rs_1125049	0.00517125	ENSORLG00000011763.2	28617224	28621337	-	1515	protein_coding	protein_coding
1	ENSORLT00000014745.2	28246984	rs_1126783	0.00322585	ENSORLG00000011763.2	28617224	28621337	-	1515	protein_coding	protein_coding
1	ENSORLT00000014745.2	28365274	rs_1132725	0.00799519	ENSORLG00000011763.2	28617224	28621337	-	1515	protein_coding	protein_coding
1	ENSORLT00000014745.2	28449459	rs_1136459	0.00606803	ENSORLG00000011763.2	28617224	28621337	-	1515	protein_coding	protein_coding
1	ENSORLT00000014745.2	28493374	rs_1138465	0.00312621	ENSORLG00000011763.2	28617224	28621337	-	1515	protein_coding	protein_coding
1	ENSORLT00000014745.2	28553101	rs_1141090	0.00766448	ENSORLG00000011763.2	28617224	28621337	-	1515	protein_coding	protein_coding
1	ENSORLT00000014745.2	28777173	rs_1150681	0.00193715	ENSORLG00000011763.2	28617224	28621337	-	1515	protein_coding	protein_coding
1	ENSORLT00000014745.2	28777666	rs_1150723	0.00830896	ENSORLG00000011763.2	28617224	28621337	-	1515	protein_coding	protein_coding
1	ENSORLT00000014745.2	28850840	rs_1154078	0.00193715	ENSORLG00000011763.2	28617224	28621337	-	1515	protein_coding	protein_coding
1	ENSORLT00000014745.2	29089757	rs_1164255	0.00556444	ENSORLG00000011763.2	28617224	28621337	-	1515	protein_coding	protein_coding
1	ENSORLT00000014745.2	29089830	rs_1164266	0.00342694	ENSORLG00000011763.2	28617224	28621337	-	1515	protein_coding	protein_coding
1	ENSORLT00000014924.2	29020355	rs_1161377	0.000837072	ENSORLG00000011911.2	28718533	28729739	-	1062	protein_coding	protein_coding
1	ENSORLT00000030591.1	29153022	rs_1166758	0.00315141	ENSORLG00000028541.1	28833262	28837005	+	3744	protein_coding	protein_coding
1	ENSORLT00000023139.2	28634288	rs_1144453	0.004015	ENSORLG00000018498.2	28971472	28975631	+	681	protein_coding	protein_coding
1	ENSORLT00000023139.2	28637201	rs_1144763	0.00720648	ENSORLG00000018498.2	28971472	28975631	+	681	protein_coding	protein_coding
1	ENSORLT00000023139.2	28777173	rs_1150681	0.00193715	ENSORLG00000018498.2	28971472	28975631	+	681	protein_coding	protein_coding
1	ENSORLT00000023139.2	28981416	rs_1159703	0.00908418	ENSORLG00000018498.2	28971472	28975631	+	681	protein_coding	protein_coding
1	ENSORLT00000023139.2	29144961	rs_1166356	0.00520252	ENSORLG00000018498.2	28971472	28975631	+	681	protein_coding	protein_coding
1	ENSORLT00000023139.2	29153574	rs_1166813	0.00936054	ENSORLG00000018498.2	28971472	28975631	+	681	protein_coding	protein_coding
1	ENSORLT00000023139.2	29158425	rs_1167210	0.00911648	ENSORLG00000018498.2	28971472	28975631	+	681	protein_coding	protein_coding
1	ENSORLT00000023139.2	29352290	rs_1175924	0.00715198	ENSORLG00000018498.2	28971472	28975631	+	681	protein_coding	protein_coding
1	ENSORLT00000023139.2	29472531	rs_1180710	0.00517125	ENSORLG00000018498.2	28971472	28975631	+	681	protein_coding	protein_coding
1	ENSORLT00000015384.2	28726454	rs_1148443	0.00356379	ENSORLG00000012291.2	29035608	29051280	+	1692	protein_coding	protein_coding
1	ENSORLT00000015384.2	28729466	rs_1148540	0.00543066	ENSORLG00000012291.2	29035608	29051280	+	1692	protein_coding	protein_coding
1	ENSORLT00000015384.2	28781734	rs_1151020	0.00089952	ENSORLG00000012291.2	29035608	29051280	+	1692	protein_coding	protein_coding
1	ENSORLT00000015384.2	28781899	rs_1151038	0.000565133	ENSORLG00000012291.2	29035608	29051280	+	1692	protein_coding	protein_coding
1	ENSORLT00000015384.2	28782221	rs_1151094	0.00715198	ENSORLG00000012291.2	29035608	29051280	+	1692	protein_coding	protein_coding
1	ENSORLT00000015384.2	28787082	rs_1151321	0.0077283	ENSORLG00000012291.2	29035608	29051280	+	1692	protein_coding	protein_coding
1	ENSORLT00000015384.2	28793566	rs_1151508	0.0077283	ENSORLG00000012291.2	29035608	29051280	+	1692	protein_coding	protein_coding
1	ENSORLT00000015384.2	28802802	rs_1152004	0.00517125	ENSORLG00000012291.2	29035608	29051280	+	1692	protein_coding	protein_coding
1	ENSORLT00000015384.2	28807166	rs_1152407	0.00517125	ENSORLG00000012291.2	29035608	29051280	+	1692	protein_coding	protein_coding
1	ENSORLT00000015384.2	28859465	rs_1154496	0.00379592	ENSORLG00000012291.2	29035608	29051280	+	1692	protein_coding	protein_coding
1	ENSORLT00000015384.2	28859694	rs_1154526	0.0049367	ENSORLG00000012291.2	29035608	29051280	+	1692	protein_coding	protein_coding
1	ENSORLT00000015384.2	28859736	rs_1154537	0.00720007	ENSORLG00000012291.2	29035608	29051280	+	1692	protein_coding	protein_coding
1	ENSORLT00000015384.2	28862151	rs_1154721	0.00759538	ENSORLG00000012291.2	29035608	29051280	+	1692	protein_coding	protein_coding
1	ENSORLT00000015384.2	28862434	rs_1154752	0.00755181	ENSORLG00000012291.2	29035608	29051280	+	1692	protein_coding	protein_coding
1	ENSORLT00000015384.2	28903381	rs_1156614	0.00886223	ENSORLG00000012291.2	29035608	29051280	+	1692	protein_coding	protein_coding
1	ENSORLT00000015384.2	28945117	rs_1158218	0.0041174	ENSORLG00000012291.2	29035608	29051280	+	1692	protein_coding	protein_coding
1	ENSORLT00000015384.2	28977040	rs_1159519	0.00262526	ENSORLG00000012291.2	29035608	29051280	+	1692	protein_coding	protein_coding
1	ENSORLT00000015384.2	29001615	rs_1160663	0.00475137	ENSORLG00000012291.2	29035608	29051280	+	1692	protein_coding	protein_coding
1	ENSORLT00000015384.2	29037775	rs_1161903	0.00998137	ENSORLG00000012291.2	29035608	29051280	+	1692	protein_coding	protein_coding
1	ENSORLT00000015384.2	29128902	rs_1165704	0.00193715	ENSORLG00000012291.2	29035608	29051280	+	1692	protein_coding	protein_coding
1	ENSORLT00000015384.2	29153420	rs_1166799	0.00603436	ENSORLG00000012291.2	29035608	29051280	+	1692	protein_coding	protein_coding
1	ENSORLT00000015384.2	29379070	rs_1176839	0.00921244	ENSORLG00000012291.2	29035608	29051280	+	1692	protein_coding	protein_coding
1	ENSORLT00000015384.2	29548363	rs_1184258	0.00936054	ENSORLG00000012291.2	29035608	29051280	+	1692	protein_coding	protein_coding
1	ENSORLT00000031079.1	29039549	rs_1161993	5.49642e-05	ENSORLG00000012373.2	29124359	29135030	+	4052	protein_coding	protein_coding
1	ENSORLT00000031079.1	29591498	rs_1186373	0.00343408	ENSORLG00000012373.2	29124359	29135030	+	4052	protein_coding	protein_coding
1	ENSORLT00000015557.2	29213799	rs_1169882	0.00326142	ENSORLG00000012426.2	29149625	29173655	+	1911	protein_coding	protein_coding
1	ENSORLT00000015557.2	29453818	rs_1179902	1.42384e-09	ENSORLG00000012426.2	29149625	29173655	+	1911	protein_coding	protein_coding
1	ENSORLT00000040932.1	29124754	rs_1165558	0.000416536	ENSORLG00000012662.2	29290495	29299311	+	1221	protein_coding	protein_coding
1	ENSORLT00000040932.1	29321069	rs_1174667	0.00467526	ENSORLG00000012662.2	29290495	29299311	+	1221	protein_coding	protein_coding
1	ENSORLT00000040932.1	29323683	rs_1174805	0.000212591	ENSORLG00000012662.2	29290495	29299311	+	1221	protein_coding	protein_coding
1	ENSORLT00000040932.1	29327273	rs_1174946	0.00188062	ENSORLG00000012662.2	29290495	29299311	+	1221	protein_coding	protein_coding
1	ENSORLT00000040932.1	29344711	rs_1175600	0.0092476	ENSORLG00000012662.2	29290495	29299311	+	1221	protein_coding	protein_coding
1	ENSORLT00000040932.1	29357319	rs_1176146	0.00645503	ENSORLG00000012662.2	29290495	29299311	+	1221	protein_coding	protein_coding
1	ENSORLT00000040932.1	29415357	rs_1178421	0.00834141	ENSORLG00000012662.2	29290495	29299311	+	1221	protein_coding	protein_coding
1	ENSORLT00000040932.1	29500296	rs_1182185	0.00430123	ENSORLG00000012662.2	29290495	29299311	+	1221	protein_coding	protein_coding
1	ENSORLT00000040932.1	29530874	rs_1183396	0.00169312	ENSORLG00000012662.2	29290495	29299311	+	1221	protein_coding	protein_coding
1	ENSORLT00000040932.1	29551158	rs_1184503	0.00855221	ENSORLG00000012662.2	29290495	29299311	+	1221	protein_coding	protein_coding
1	ENSORLT00000040932.1	29715411	rs_1191569	0.00782711	ENSORLG00000012662.2	29290495	29299311	+	1221	protein_coding	protein_coding
1	ENSORLT00000028637.1	28794969	rs_1151605	0.0066857	ENSORLG00000012662.2	29292801	29298949	+	1287	protein_coding	protein_coding
1	ENSORLT00000028637.1	28833390	rs_1153548	0.00342694	ENSORLG00000012662.2	29292801	29298949	+	1287	protein_coding	protein_coding
1	ENSORLT00000028637.1	28858339	rs_1154393	0.00856284	ENSORLG00000012662.2	29292801	29298949	+	1287	protein_coding	protein_coding
1	ENSORLT00000028637.1	29049067	rs_1162462	0.00985889	ENSORLG00000012662.2	29292801	29298949	+	1287	protein_coding	protein_coding
1	ENSORLT00000028637.1	29153082	rs_1166763	0.00196773	ENSORLG00000012662.2	29292801	29298949	+	1287	protein_coding	protein_coding
1	ENSORLT00000028637.1	29157393	rs_1167090	0.00612864	ENSORLG00000012662.2	29292801	29298949	+	1287	protein_coding	protein_coding
1	ENSORLT00000028637.1	29234997	rs_1170756	0.00828889	ENSORLG00000012662.2	29292801	29298949	+	1287	protein_coding	protein_coding
1	ENSORLT00000028637.1	29323683	rs_1174805	0.007079	ENSORLG00000012662.2	29292801	29298949	+	1287	protein_coding	protein_coding
1	ENSORLT00000028637.1	29326879	rs_1174916	0.0019454	ENSORLG00000012662.2	29292801	29298949	+	1287	protein_coding	protein_coding
1	ENSORLT00000028637.1	29344711	rs_1175600	0.0084705	ENSORLG00000012662.2	29292801	29298949	+	1287	protein_coding	protein_coding
1	ENSORLT00000028637.1	29359743	rs_1176268	0.00314949	ENSORLG00000012662.2	29292801	29298949	+	1287	protein_coding	protein_coding
1	ENSORLT00000028637.1	29411742	rs_1178212	0.00456477	ENSORLG00000012662.2	29292801	29298949	+	1287	protein_coding	protein_coding
1	ENSORLT00000028637.1	29550362	rs_1184405	0.00154133	ENSORLG00000012662.2	29292801	29298949	+	1287	protein_coding	protein_coding
1	ENSORLT00000028637.1	29551158	rs_1184503	0.00193715	ENSORLG00000012662.2	29292801	29298949	+	1287	protein_coding	protein_coding
1	ENSORLT00000028637.1	29590249	rs_1186291	0.00855708	ENSORLG00000012662.2	29292801	29298949	+	1287	protein_coding	protein_coding
1	ENSORLT00000028637.1	29683756	rs_1190128	0.00488725	ENSORLG00000012662.2	29292801	29298949	+	1287	protein_coding	protein_coding
1	ENSORLT00000028637.1	29715192	rs_1191552	0.0077283	ENSORLG00000012662.2	29292801	29298949	+	1287	protein_coding	protein_coding
1	ENSORLT00000015866.2	28794969	rs_1151605	0.00380909	ENSORLG00000012662.2	29293586	29297446	+	1233	protein_coding	protein_coding
1	ENSORLT00000015866.2	28862151	rs_1154721	0.004015	ENSORLG00000012662.2	29293586	29297446	+	1233	protein_coding	protein_coding
1	ENSORLT00000015866.2	28896205	rs_1156341	0.00328334	ENSORLG00000012662.2	29293586	29297446	+	1233	protein_coding	protein_coding
1	ENSORLT00000015866.2	28910514	rs_1156865	0.0048255	ENSORLG00000012662.2	29293586	29297446	+	1233	protein_coding	protein_coding
1	ENSORLT00000015866.2	28915984	rs_1157069	0.00620218	ENSORLG00000012662.2	29293586	29297446	+	1233	protein_coding	protein_coding
1	ENSORLT00000015866.2	28954597	rs_1158602	0.00603022	ENSORLG00000012662.2	29293586	29297446	+	1233	protein_coding	protein_coding
1	ENSORLT00000015866.2	29089308	rs_1164234	0.000633349	ENSORLG00000012662.2	29293586	29297446	+	1233	protein_coding	protein_coding
1	ENSORLT00000015866.2	29089945	rs_1164293	0.00607253	ENSORLG00000012662.2	29293586	29297446	+	1233	protein_coding	protein_coding
1	ENSORLT00000015866.2	29170350	rs_1167770	0.00965799	ENSORLG00000012662.2	29293586	29297446	+	1233	protein_coding	protein_coding
1	ENSORLT00000015866.2	29234997	rs_1170756	0.00463504	ENSORLG00000012662.2	29293586	29297446	+	1233	protein_coding	protein_coding
1	ENSORLT00000015866.2	29247593	rs_1171368	0.00885554	ENSORLG00000012662.2	29293586	29297446	+	1233	protein_coding	protein_coding
1	ENSORLT00000015866.2	29315757	rs_1174442	0.00840293	ENSORLG00000012662.2	29293586	29297446	+	1233	protein_coding	protein_coding
1	ENSORLT00000015866.2	29321069	rs_1174667	0.00461564	ENSORLG00000012662.2	29293586	29297446	+	1233	protein_coding	protein_coding
1	ENSORLT00000015866.2	29323683	rs_1174805	0.000119289	ENSORLG00000012662.2	29293586	29297446	+	1233	protein_coding	protein_coding
1	ENSORLT00000015866.2	29336771	rs_1175371	0.0083576	ENSORLG00000012662.2	29293586	29297446	+	1233	protein_coding	protein_coding
1	ENSORLT00000015866.2	29338595	rs_1175414	0.00753632	ENSORLG00000012662.2	29293586	29297446	+	1233	protein_coding	protein_coding
1	ENSORLT00000015866.2	29344711	rs_1175600	0.00494946	ENSORLG00000012662.2	29293586	29297446	+	1233	protein_coding	protein_coding
1	ENSORLT00000015866.2	29346325	rs_1175707	0.00740946	ENSORLG00000012662.2	29293586	29297446	+	1233	protein_coding	protein_coding
1	ENSORLT00000015866.2	29357319	rs_1176146	0.000635803	ENSORLG00000012662.2	29293586	29297446	+	1233	protein_coding	protein_coding
1	ENSORLT00000015866.2	29415357	rs_1178421	0.00925967	ENSORLG00000012662.2	29293586	29297446	+	1233	protein_coding	protein_coding
1	ENSORLT00000015866.2	29530874	rs_1183396	0.00342694	ENSORLG00000012662.2	29293586	29297446	+	1233	protein_coding	protein_coding
1	ENSORLT00000015866.2	29550676	rs_1184440	0.00846115	ENSORLG00000012662.2	29293586	29297446	+	1233	protein_coding	protein_coding
1	ENSORLT00000015866.2	29551158	rs_1184503	0.00193715	ENSORLG00000012662.2	29293586	29297446	+	1233	protein_coding	protein_coding
1	ENSORLT00000015866.2	29583750	rs_1185931	0.00664746	ENSORLG00000012662.2	29293586	29297446	+	1233	protein_coding	protein_coding
1	ENSORLT00000015866.2	29683756	rs_1190128	0.000817229	ENSORLG00000012662.2	29293586	29297446	+	1233	protein_coding	protein_coding
1	ENSORLT00000015908.2	29583321	rs_1185868	2.3147e-06	ENSORLG00000012694.2	29306691	29321729	-	5350	protein_coding	protein_coding
1	ENSORLT00000030257.1	28988800	rs_1160047	0.00942061	ENSORLG00000024654.1	29453789	29468662	+	3520	protein_coding	protein_coding
1	ENSORLT00000030257.1	29033383	rs_1161720	0.00338508	ENSORLG00000024654.1	29453789	29468662	+	3520	protein_coding	protein_coding
1	ENSORLT00000030257.1	29039549	rs_1161993	0.00644273	ENSORLG00000024654.1	29453789	29468662	+	3520	protein_coding	protein_coding
1	ENSORLT00000030257.1	29087414	rs_1164141	0.00715198	ENSORLG00000024654.1	29453789	29468662	+	3520	protein_coding	protein_coding
1	ENSORLT00000030257.1	29098352	rs_1164478	0.00166409	ENSORLG00000024654.1	29453789	29468662	+	3520	protein_coding	protein_coding
1	ENSORLT00000030257.1	29114051	rs_1165174	0.00874622	ENSORLG00000024654.1	29453789	29468662	+	3520	protein_coding	protein_coding
1	ENSORLT00000030257.1	29128902	rs_1165704	0.00715198	ENSORLG00000024654.1	29453789	29468662	+	3520	protein_coding	protein_coding
1	ENSORLT00000030257.1	29134738	rs_1165885	0.00727779	ENSORLG00000024654.1	29453789	29468662	+	3520	protein_coding	protein_coding
1	ENSORLT00000030257.1	29135897	rs_1165955	0.00688853	ENSORLG00000024654.1	29453789	29468662	+	3520	protein_coding	protein_coding
1	ENSORLT00000030257.1	29155912	rs_1166942	0.00715198	ENSORLG00000024654.1	29453789	29468662	+	3520	protein_coding	protein_coding
1	ENSORLT00000030257.1	29158212	rs_1167182	0.00342694	ENSORLG00000024654.1	29453789	29468662	+	3520	protein_coding	protein_coding
1	ENSORLT00000030257.1	29187582	rs_1168596	0.00715198	ENSORLG00000024654.1	29453789	29468662	+	3520	protein_coding	protein_coding
1	ENSORLT00000030257.1	29224455	rs_1170353	0.00727779	ENSORLG00000024654.1	29453789	29468662	+	3520	protein_coding	protein_coding
1	ENSORLT00000030257.1	29255975	rs_1171749	0.00957966	ENSORLG00000024654.1	29453789	29468662	+	3520	protein_coding	protein_coding
1	ENSORLT00000030257.1	29290366	rs_1173232	0.000379642	ENSORLG00000024654.1	29453789	29468662	+	3520	protein_coding	protein_coding
1	ENSORLT00000030257.1	29298968	rs_1173533	0.00936054	ENSORLG00000024654.1	29453789	29468662	+	3520	protein_coding	protein_coding
1	ENSORLT00000030257.1	29308259	rs_1174026	0.00873065	ENSORLG00000024654.1	29453789	29468662	+	3520	protein_coding	protein_coding
1	ENSORLT00000030257.1	29318643	rs_1174579	0.00559494	ENSORLG00000024654.1	29453789	29468662	+	3520	protein_coding	protein_coding
1	ENSORLT00000030257.1	29352121	rs_1175909	0.00639539	ENSORLG00000024654.1	29453789	29468662	+	3520	protein_coding	protein_coding
1	ENSORLT00000030257.1	29352290	rs_1175924	0.0077283	ENSORLG00000024654.1	29453789	29468662	+	3520	protein_coding	protein_coding
1	ENSORLT00000030257.1	29360085	rs_1176287	0.00263232	ENSORLG00000024654.1	29453789	29468662	+	3520	protein_coding	protein_coding
1	ENSORLT00000030257.1	29369311	rs_1176569	0.00263232	ENSORLG00000024654.1	29453789	29468662	+	3520	protein_coding	protein_coding
1	ENSORLT00000030257.1	29379070	rs_1176839	0.00904298	ENSORLG00000024654.1	29453789	29468662	+	3520	protein_coding	protein_coding
1	ENSORLT00000030257.1	29387002	rs_1177228	0.00263232	ENSORLG00000024654.1	29453789	29468662	+	3520	protein_coding	protein_coding
1	ENSORLT00000030257.1	29396935	rs_1177648	0.00263232	ENSORLG00000024654.1	29453789	29468662	+	3520	protein_coding	protein_coding
1	ENSORLT00000030257.1	29431500	rs_1179062	0.00263232	ENSORLG00000024654.1	29453789	29468662	+	3520	protein_coding	protein_coding
1	ENSORLT00000030257.1	29469970	rs_1180592	0.00263232	ENSORLG00000024654.1	29453789	29468662	+	3520	protein_coding	protein_coding
1	ENSORLT00000030257.1	29477284	rs_1180969	0.00263232	ENSORLG00000024654.1	29453789	29468662	+	3520	protein_coding	protein_coding
1	ENSORLT00000030257.1	29483181	rs_1181504	0.00974603	ENSORLG00000024654.1	29453789	29468662	+	3520	protein_coding	protein_coding
1	ENSORLT00000030257.1	29496789	rs_1182084	0.00263232	ENSORLG00000024654.1	29453789	29468662	+	3520	protein_coding	protein_coding
1	ENSORLT00000030257.1	29506410	rs_1182520	0.00262829	ENSORLG00000024654.1	29453789	29468662	+	3520	protein_coding	protein_coding
1	ENSORLT00000030257.1	29514919	rs_1182819	0.00263232	ENSORLG00000024654.1	29453789	29468662	+	3520	protein_coding	protein_coding
1	ENSORLT00000030257.1	29529633	rs_1183352	0.00199782	ENSORLG00000024654.1	29453789	29468662	+	3520	protein_coding	protein_coding
1	ENSORLT00000030257.1	29530261	rs_1183363	0.00715198	ENSORLG00000024654.1	29453789	29468662	+	3520	protein_coding	protein_coding
1	ENSORLT00000030257.1	29531224	rs_1183427	0.00162626	ENSORLG00000024654.1	29453789	29468662	+	3520	protein_coding	protein_coding
1	ENSORLT00000030257.1	29536094	rs_1183752	0.00223022	ENSORLG00000024654.1	29453789	29468662	+	3520	protein_coding	protein_coding
1	ENSORLT00000030257.1	29542727	rs_1184008	0.00703148	ENSORLG00000024654.1	29453789	29468662	+	3520	protein_coding	protein_coding
1	ENSORLT00000030257.1	29548937	rs_1184282	0.00703148	ENSORLG00000024654.1	29453789	29468662	+	3520	protein_coding	protein_coding
1	ENSORLT00000030257.1	29557869	rs_1184780	0.00703148	ENSORLG00000024654.1	29453789	29468662	+	3520	protein_coding	protein_coding
1	ENSORLT00000030257.1	29567684	rs_1185086	0.00517125	ENSORLG00000024654.1	29453789	29468662	+	3520	protein_coding	protein_coding
1	ENSORLT00000030257.1	29584549	rs_1186022	0.00263232	ENSORLG00000024654.1	29453789	29468662	+	3520	protein_coding	protein_coding
1	ENSORLT00000030257.1	29586560	rs_1186130	0.00263232	ENSORLG00000024654.1	29453789	29468662	+	3520	protein_coding	protein_coding
1	ENSORLT00000030257.1	29589746	rs_1186248	0.00166692	ENSORLG00000024654.1	29453789	29468662	+	3520	protein_coding	protein_coding
1	ENSORLT00000030257.1	29593265	rs_1186461	0.00263232	ENSORLG00000024654.1	29453789	29468662	+	3520	protein_coding	protein_coding
1	ENSORLT00000030257.1	29600095	rs_1186848	0.00263232	ENSORLG00000024654.1	29453789	29468662	+	3520	protein_coding	protein_coding
1	ENSORLT00000030257.1	29606248	rs_1187097	0.00366937	ENSORLG00000024654.1	29453789	29468662	+	3520	protein_coding	protein_coding
1	ENSORLT00000030257.1	29626381	rs_1187921	0.00263232	ENSORLG00000024654.1	29453789	29468662	+	3520	protein_coding	protein_coding
1	ENSORLT00000030257.1	29637980	rs_1188352	0.00263232	ENSORLG00000024654.1	29453789	29468662	+	3520	protein_coding	protein_coding
1	ENSORLT00000030257.1	29649437	rs_1188819	0.00263232	ENSORLG00000024654.1	29453789	29468662	+	3520	protein_coding	protein_coding
1	ENSORLT00000030257.1	29658319	rs_1189161	0.00263232	ENSORLG00000024654.1	29453789	29468662	+	3520	protein_coding	protein_coding
1	ENSORLT00000030257.1	29666770	rs_1189504	0.00263232	ENSORLG00000024654.1	29453789	29468662	+	3520	protein_coding	protein_coding
1	ENSORLT00000030257.1	29710214	rs_1191325	0.00263232	ENSORLG00000024654.1	29453789	29468662	+	3520	protein_coding	protein_coding
1	ENSORLT00000030257.1	29723992	rs_1191871	0.00263232	ENSORLG00000024654.1	29453789	29468662	+	3520	protein_coding	protein_coding
1	ENSORLT00000030257.1	29739663	rs_1192430	0.00263232	ENSORLG00000024654.1	29453789	29468662	+	3520	protein_coding	protein_coding
1	ENSORLT00000030257.1	29741025	rs_1192489	0.00241304	ENSORLG00000024654.1	29453789	29468662	+	3520	protein_coding	protein_coding
1	ENSORLT00000030257.1	29747786	rs_1192786	0.00263232	ENSORLG00000024654.1	29453789	29468662	+	3520	protein_coding	protein_coding
1	ENSORLT00000030257.1	29753911	rs_1193050	0.00263232	ENSORLG00000024654.1	29453789	29468662	+	3520	protein_coding	protein_coding
1	ENSORLT00000030257.1	29759276	rs_1193255	0.00263232	ENSORLG00000024654.1	29453789	29468662	+	3520	protein_coding	protein_coding
1	ENSORLT00000030257.1	29776115	rs_1194164	0.000789169	ENSORLG00000024654.1	29453789	29468662	+	3520	protein_coding	protein_coding
1	ENSORLT00000030257.1	29779101	rs_1194348	0.00123196	ENSORLG00000024654.1	29453789	29468662	+	3520	protein_coding	protein_coding
1	ENSORLT00000030257.1	29799103	rs_1195209	0.00740394	ENSORLG00000024654.1	29453789	29468662	+	3520	protein_coding	protein_coding
1	ENSORLT00000030257.1	29802200	rs_1195359	0.00715198	ENSORLG00000024654.1	29453789	29468662	+	3520	protein_coding	protein_coding
1	ENSORLT00000030257.1	29806631	rs_1195523	0.00988699	ENSORLG00000024654.1	29453789	29468662	+	3520	protein_coding	protein_coding
1	ENSORLT00000030257.1	29817624	rs_1196151	0.000535453	ENSORLG00000024654.1	29453789	29468662	+	3520	protein_coding	protein_coding
1	ENSORLT00000030257.1	29838175	rs_1197083	0.0046752	ENSORLG00000024654.1	29453789	29468662	+	3520	protein_coding	protein_coding
1	ENSORLT00000030257.1	29843350	rs_1197238	0.0060516	ENSORLG00000024654.1	29453789	29468662	+	3520	protein_coding	protein_coding
1	ENSORLT00000030257.1	29857010	rs_1197771	0.00715198	ENSORLG00000024654.1	29453789	29468662	+	3520	protein_coding	protein_coding
1	ENSORLT00000030257.1	29874517	rs_1198233	0.00715198	ENSORLG00000024654.1	29453789	29468662	+	3520	protein_coding	protein_coding
1	ENSORLT00000030257.1	29886912	rs_1198672	0.00715198	ENSORLG00000024654.1	29453789	29468662	+	3520	protein_coding	protein_coding
1	ENSORLT00000030257.1	29901755	rs_1199246	0.00164328	ENSORLG00000024654.1	29453789	29468662	+	3520	protein_coding	protein_coding
1	ENSORLT00000030257.1	29904827	rs_1199522	0.00715198	ENSORLG00000024654.1	29453789	29468662	+	3520	protein_coding	protein_coding
1	ENSORLT00000030257.1	29951001	rs_1201122	0.000918965	ENSORLG00000024654.1	29453789	29468662	+	3520	protein_coding	protein_coding
1	ENSORLT00000042679.1	29453818	rs_1179902	0.00315225	ENSORLG00000024654.1	29455964	29468662	+	3502	protein_coding	protein_coding
1	ENSORLT00000016162.2	29526829	rs_1183234	0.000837072	ENSORLG00000012900.2	29469834	29485314	+	2097	protein_coding	protein_coding
1	ENSORLT00000016162.2	29760161	rs_1193316	0.00315141	ENSORLG00000012900.2	29469834	29485314	+	2097	protein_coding	protein_coding
1	ENSORLT00000016162.2	29829951	rs_1196726	0.000837072	ENSORLG00000012900.2	29469834	29485314	+	2097	protein_coding	protein_coding
1	ENSORLT00000016255.2	29148137	rs_1166532	0.000837072	ENSORLG00000012969.2	29633280	29653144	+	1689	protein_coding	protein_coding
1	ENSORLT00000016255.2	29868931	rs_1198066	0.000837072	ENSORLG00000012969.2	29633280	29653144	+	1689	protein_coding	protein_coding
1	ENSORLT00000016276.2	29665415	rs_1189446	0.000837072	ENSORLG00000012986.2	29662396	29672207	+	7161	protein_coding	protein_coding
1	ENSORLT00000016285.2	29449531	rs_1179747	0.00315141	ENSORLG00000012995.2	29671849	29678298	+	2676	protein_coding	protein_coding
1	ENSORLT00000016285.2	29453818	rs_1179902	0.000837072	ENSORLG00000012995.2	29671849	29678298	+	2676	protein_coding	protein_coding
1	ENSORLT00000016381.2	29471702	rs_1180656	2.3147e-06	ENSORLG00000013070.2	29742325	29746625	-	639	protein_coding	protein_coding
1	ENSORLT00000016381.2	29526829	rs_1183234	5.06079e-05	ENSORLG00000013070.2	29742325	29746625	-	639	protein_coding	protein_coding
1	ENSORLT00000016381.2	30090607	rs_1207525	0.00315141	ENSORLG00000013070.2	29742325	29746625	-	639	protein_coding	protein_coding
1	ENSORLT00000016578.2	30439840	rs_1224204	0.00315141	ENSORLG00000013229.2	30183964	30194621	+	3313	protein_coding	protein_coding
1	ENSORLT00000016656.2	30188921	rs_1212297	0.00603057	ENSORLG00000013288.2	30226499	30239198	+	3340	protein_coding	protein_coding
1	ENSORLT00000016975.2	30345660	rs_1220019	0.00315141	ENSORLG00000013536.2	30651263	30680451	+	5799	protein_coding	protein_coding
1	ENSORLT00000016992.2	30890756	rs_1240087	0.00315141	ENSORLG00000013552.2	30682756	30686562	-	1601	protein_coding	protein_coding
1	ENSORLT00000017196.2	30676176	rs_1233458	0.000837072	ENSORLG00000013708.2	30777726	30801418	+	6880	protein_coding	protein_coding
1	ENSORLT00000017196.2	31164037	rs_1246197	0.000837072	ENSORLG00000013708.2	30777726	30801418	+	6880	protein_coding	protein_coding
1	ENSORLT00000035764.1	30347697	rs_1220133	0.00245013	ENSORLG00000013762.2	30824489	30866982	-	5712	protein_coding	protein_coding
1	ENSORLT00000035764.1	30552602	rs_1228922	0.00514576	ENSORLG00000013762.2	30824489	30866982	-	5712	protein_coding	protein_coding
1	ENSORLT00000035764.1	30653358	rs_1232650	0.00187138	ENSORLG00000013762.2	30824489	30866982	-	5712	protein_coding	protein_coding
1	ENSORLT00000035764.1	30664535	rs_1233128	0.00778881	ENSORLG00000013762.2	30824489	30866982	-	5712	protein_coding	protein_coding
1	ENSORLT00000035764.1	30694873	rs_1234194	0.00857156	ENSORLG00000013762.2	30824489	30866982	-	5712	protein_coding	protein_coding
1	ENSORLT00000035764.1	30747365	rs_1236284	0.00598785	ENSORLG00000013762.2	30824489	30866982	-	5712	protein_coding	protein_coding
1	ENSORLT00000035764.1	30809136	rs_1238412	0.0070109	ENSORLG00000013762.2	30824489	30866982	-	5712	protein_coding	protein_coding
1	ENSORLT00000035764.1	30812949	rs_1238484	0.0084999	ENSORLG00000013762.2	30824489	30866982	-	5712	protein_coding	protein_coding
1	ENSORLT00000035764.1	30828066	rs_1238917	0.00506155	ENSORLG00000013762.2	30824489	30866982	-	5712	protein_coding	protein_coding
1	ENSORLT00000035764.1	30886667	rs_1239980	0.00179235	ENSORLG00000013762.2	30824489	30866982	-	5712	protein_coding	protein_coding
1	ENSORLT00000035764.1	30924654	rs_1241048	0.00136983	ENSORLG00000013762.2	30824489	30866982	-	5712	protein_coding	protein_coding
1	ENSORLT00000035764.1	30931719	rs_1241188	0.00592588	ENSORLG00000013762.2	30824489	30866982	-	5712	protein_coding	protein_coding
1	ENSORLT00000035764.1	31230865	rs_1248166	0.00995878	ENSORLG00000013762.2	30824489	30866982	-	5712	protein_coding	protein_coding
1	ENSORLT00000035764.1	31247344	rs_1248933	0.00752683	ENSORLG00000013762.2	30824489	30866982	-	5712	protein_coding	protein_coding
1	ENSORLT00000035764.1	31253272	rs_1249119	0.00737495	ENSORLG00000013762.2	30824489	30866982	-	5712	protein_coding	protein_coding
1	ENSORLT00000017422.2	30789774	rs_1237605	0.000837072	ENSORLG00000013894.2	31249672	31296097	-	6057	protein_coding	protein_coding
1	ENSORLT00000017422.2	31526230	rs_1255652	0.00315141	ENSORLG00000013894.2	31249672	31296097	-	6057	protein_coding	protein_coding
1	ENSORLT00000017492.2	31703849	rs_1258889	0.000837072	ENSORLG00000013949.2	31410989	31414276	+	360	protein_coding	protein_coding
1	ENSORLT00000028871.1	32684026	rs_1297897	5.06079e-05	ENSORLG00000014109.2	32364660	32397169	+	9625	protein_coding	protein_coding
1	ENSORLT00000046356.1	32677688	rs_1297526	5.06079e-05	ENSORLG00000014109.2	32364660	32397169	+	9513	protein_coding	protein_coding
1	ENSORLT00000046356.1	32686897	rs_1298085	0.000837072	ENSORLG00000014109.2	32364660	32397169	+	9513	protein_coding	protein_coding
1	ENSORLT00000033739.1	31943170	rs_1263409	0.00326142	ENSORLG00000025646.1	32410627	32418313	-	2448	protein_coding	protein_coding
1	ENSORLT00000032295.1	32662034	rs_1296677	0.000837072	ENSORLG00000030126.1	32743631	32744931	+	1301	protein_coding	protein_coding
1	ENSORLT00000042444.1	33138719	rs_1312606	5.06079e-05	ENSORLG00000024502.1	33087085	33088281	+	1197	protein_coding	protein_coding
1	ENSORLT00000042444.1	33303686	rs_1316495	0.000837072	ENSORLG00000024502.1	33087085	33088281	+	1197	protein_coding	protein_coding
1	ENSORLT00000042444.1	33342452	rs_1317605	2.3147e-06	ENSORLG00000024502.1	33087085	33088281	+	1197	protein_coding	protein_coding
1	ENSORLT00000042444.1	33496329	rs_1321771	0.000837072	ENSORLG00000024502.1	33087085	33088281	+	1197	protein_coding	protein_coding
1	ENSORLT00000044125.1	33342452	rs_1317605	0.000837072	ENSORLG00000023689.1	33368593	33369234	-	642	protein_coding	protein_coding
1	ENSORLT00000044125.1	33813665	rs_1330164	7.27182e-08	ENSORLG00000023689.1	33368593	33369234	-	642	protein_coding	protein_coding
1	ENSORLT00000041746.1	33887310	rs_1331794	0.000837086	ENSORLG00000014223.2	34237208	34241648	-	1711	protein_coding	protein_coding
1	ENSORLT00000041746.1	33895175	rs_1331970	0.00315146	ENSORLG00000014223.2	34237208	34241648	-	1711	protein_coding	protein_coding
1	ENSORLT00000017843.2	33943272	rs_1333484	2.3147e-06	ENSORLG00000014223.2	34237208	34242058	-	1750	protein_coding	protein_coding
1	ENSORLT00000017843.2	33976437	rs_1334589	0.000837072	ENSORLG00000014223.2	34237208	34242058	-	1750	protein_coding	protein_coding
1	ENSORLT00000017999.2	34082187	rs_1337113	0.00953251	ENSORLG00000014353.2	34558194	34580291	-	4335	protein_coding	protein_coding
1	ENSORLT00000017999.2	34082849	rs_1337151	0.00491764	ENSORLG00000014353.2	34558194	34580291	-	4335	protein_coding	protein_coding
1	ENSORLT00000017999.2	34110838	rs_1337758	0.00853178	ENSORLG00000014353.2	34558194	34580291	-	4335	protein_coding	protein_coding
1	ENSORLT00000017999.2	34112435	rs_1337992	0.00936054	ENSORLG00000014353.2	34558194	34580291	-	4335	protein_coding	protein_coding
1	ENSORLT00000017999.2	34131413	rs_1338526	0.00210199	ENSORLG00000014353.2	34558194	34580291	-	4335	protein_coding	protein_coding
1	ENSORLT00000017999.2	34202237	rs_1340508	0.00990965	ENSORLG00000014353.2	34558194	34580291	-	4335	protein_coding	protein_coding
1	ENSORLT00000017999.2	34233985	rs_1341803	0.00936054	ENSORLG00000014353.2	34558194	34580291	-	4335	protein_coding	protein_coding
1	ENSORLT00000017999.2	34234556	rs_1341835	0.00395475	ENSORLG00000014353.2	34558194	34580291	-	4335	protein_coding	protein_coding
1	ENSORLT00000017999.2	34339512	rs_1344731	0.00517125	ENSORLG00000014353.2	34558194	34580291	-	4335	protein_coding	protein_coding
1	ENSORLT00000017999.2	34347869	rs_1345179	0.00579716	ENSORLG00000014353.2	34558194	34580291	-	4335	protein_coding	protein_coding
1	ENSORLT00000017999.2	34447160	rs_1347760	0.00866679	ENSORLG00000014353.2	34558194	34580291	-	4335	protein_coding	protein_coding
1	ENSORLT00000017999.2	34450802	rs_1348071	0.00290692	ENSORLG00000014353.2	34558194	34580291	-	4335	protein_coding	protein_coding
1	ENSORLT00000017999.2	34515484	rs_1349793	0.0055565	ENSORLG00000014353.2	34558194	34580291	-	4335	protein_coding	protein_coding
1	ENSORLT00000017999.2	34518857	rs_1350216	0.00342694	ENSORLG00000014353.2	34558194	34580291	-	4335	protein_coding	protein_coding
1	ENSORLT00000017999.2	34519092	rs_1350265	0.00826998	ENSORLG00000014353.2	34558194	34580291	-	4335	protein_coding	protein_coding
1	ENSORLT00000017999.2	34519223	rs_1350282	0.00270095	ENSORLG00000014353.2	34558194	34580291	-	4335	protein_coding	protein_coding
1	ENSORLT00000017999.2	34613477	rs_1353535	0.0021462	ENSORLG00000014353.2	34558194	34580291	-	4335	protein_coding	protein_coding
1	ENSORLT00000017999.2	34672815	rs_1355230	0.00600252	ENSORLG00000014353.2	34558194	34580291	-	4335	protein_coding	protein_coding
1	ENSORLT00000017999.2	34771668	rs_1358214	0.000904674	ENSORLG00000014353.2	34558194	34580291	-	4335	protein_coding	protein_coding
1	ENSORLT00000017999.2	34771688	rs_1358219	0.0077283	ENSORLG00000014353.2	34558194	34580291	-	4335	protein_coding	protein_coding
1	ENSORLT00000017999.2	34843889	rs_1359962	0.00585887	ENSORLG00000014353.2	34558194	34580291	-	4335	protein_coding	protein_coding
1	ENSORLT00000017999.2	34852483	rs_1360218	0.000535453	ENSORLG00000014353.2	34558194	34580291	-	4335	protein_coding	protein_coding
1	ENSORLT00000017999.2	34858898	rs_1360584	0.00324617	ENSORLG00000014353.2	34558194	34580291	-	4335	protein_coding	protein_coding
1	ENSORLT00000017999.2	34858946	rs_1360589	0.00956779	ENSORLG00000014353.2	34558194	34580291	-	4335	protein_coding	protein_coding
1	ENSORLT00000017999.2	34923448	rs_1363166	0.00355437	ENSORLG00000014353.2	34558194	34580291	-	4335	protein_coding	protein_coding
1	ENSORLT00000017999.2	34956178	rs_1364108	0.00517877	ENSORLG00000014353.2	34558194	34580291	-	4335	protein_coding	protein_coding
1	ENSORLT00000017999.2	34986891	rs_1364944	0.0073205	ENSORLG00000014353.2	34558194	34580291	-	4335	protein_coding	protein_coding
1	ENSORLT00000017999.2	34994330	rs_1365220	0.00358867	ENSORLG00000014353.2	34558194	34580291	-	4335	protein_coding	protein_coding
1	ENSORLT00000017999.2	35051604	rs_1367519	0.00517125	ENSORLG00000014353.2	34558194	34580291	-	4335	protein_coding	protein_coding
1	ENSORLT00000017999.2	35052982	rs_1367669	0.00193715	ENSORLG00000014353.2	34558194	34580291	-	4335	protein_coding	protein_coding
1	ENSORLT00000018017.2	34674645	rs_1355323	5.06079e-05	ENSORLG00000014373.2	34613334	34621155	+	1458	protein_coding	protein_coding
1	ENSORLT00000018097.2	34546075	rs_1351708	0.000837072	ENSORLG00000014444.2	34997522	35012816	+	1128	protein_coding	protein_coding
1	ENSORLT00000018097.2	35465434	rs_1377659	5.06079e-05	ENSORLG00000014444.2	34997522	35012816	+	1128	protein_coding	protein_coding
1	ENSORLT00000018183.2	35603518	rs_1381898	0.000837072	ENSORLG00000014506.2	35075387	35151439	-	5116	protein_coding	protein_coding
1	ENSORLT00000027389.1	35568424	rs_1380715	0.00315141	ENSORLG00000026623.1	35160132	35166233	-	1275	protein_coding	protein_coding
1	ENSORLT00000018311.2	35573550	rs_1380832	2.3147e-06	ENSORLG00000014601.2	35286581	35299884	+	3874	protein_coding	protein_coding
1	ENSORLT00000018246.2	35255488	rs_1372570	0.00315141	ENSORLG00000014556.2	35300197	35311075	+	4899	protein_coding	protein_coding
1	ENSORLT00000018208.2	35374767	rs_1375576	0.000837072	ENSORLG00000014528.2	35385704	35392595	-	1307	protein_coding	protein_coding
1	ENSORLT00000018208.2	35522706	rs_1379618	0.000837072	ENSORLG00000014528.2	35385704	35392595	-	1307	protein_coding	protein_coding
1	ENSORLT00000018208.2	35542027	rs_1380273	0.00315141	ENSORLG00000014528.2	35385704	35392595	-	1307	protein_coding	protein_coding
1	ENSORLT00000018208.2	35856531	rs_1389142	0.00603057	ENSORLG00000014528.2	35385704	35392595	-	1307	protein_coding	protein_coding
1	ENSORLT00000018204.2	35575988	rs_1381023	0.000837072	ENSORLG00000014523.2	35394021	35405206	+	2664	protein_coding	protein_coding
1	ENSORLT00000018463.2	35065233	rs_1368109	0.00484034	ENSORLG00000014730.2	35563265	35565034	-	1770	protein_coding	protein_coding
1	ENSORLT00000018463.2	35081553	rs_1368487	0.00484034	ENSORLG00000014730.2	35563265	35565034	-	1770	protein_coding	protein_coding
1	ENSORLT00000018463.2	35089537	rs_1368680	0.00569535	ENSORLG00000014730.2	35563265	35565034	-	1770	protein_coding	protein_coding
1	ENSORLT00000018463.2	35091765	rs_1368763	0.00342694	ENSORLG00000014730.2	35563265	35565034	-	1770	protein_coding	protein_coding
1	ENSORLT00000018463.2	35098737	rs_1369014	0.00517125	ENSORLG00000014730.2	35563265	35565034	-	1770	protein_coding	protein_coding
1	ENSORLT00000018463.2	35112664	rs_1369315	0.00236619	ENSORLG00000014730.2	35563265	35565034	-	1770	protein_coding	protein_coding
1	ENSORLT00000018463.2	35155115	rs_1370435	0.00517125	ENSORLG00000014730.2	35563265	35565034	-	1770	protein_coding	protein_coding
1	ENSORLT00000018463.2	35193557	rs_1371186	0.0075619	ENSORLG00000014730.2	35563265	35565034	-	1770	protein_coding	protein_coding
1	ENSORLT00000018463.2	35255488	rs_1372570	0.00645838	ENSORLG00000014730.2	35563265	35565034	-	1770	protein_coding	protein_coding
1	ENSORLT00000018463.2	35311986	rs_1374106	0.00630258	ENSORLG00000014730.2	35563265	35565034	-	1770	protein_coding	protein_coding
1	ENSORLT00000018463.2	35532532	rs_1379885	0.00683916	ENSORLG00000014730.2	35563265	35565034	-	1770	protein_coding	protein_coding
1	ENSORLT00000018463.2	35535817	rs_1379993	0.00323331	ENSORLG00000014730.2	35563265	35565034	-	1770	protein_coding	protein_coding
1	ENSORLT00000018463.2	35556448	rs_1380553	0.00178764	ENSORLG00000014730.2	35563265	35565034	-	1770	protein_coding	protein_coding
1	ENSORLT00000018463.2	35582559	rs_1381272	0.00153236	ENSORLG00000014730.2	35563265	35565034	-	1770	protein_coding	protein_coding
1	ENSORLT00000018463.2	35668255	rs_1383775	0.00947221	ENSORLG00000014730.2	35563265	35565034	-	1770	protein_coding	protein_coding
1	ENSORLT00000018463.2	35756531	rs_1386846	0.00736771	ENSORLG00000014730.2	35563265	35565034	-	1770	protein_coding	protein_coding
1	ENSORLT00000018463.2	35906925	rs_1390223	0.00853919	ENSORLG00000014730.2	35563265	35565034	-	1770	protein_coding	protein_coding
1	ENSORLT00000018633.2	35786906	rs_1387605	0.000837072	ENSORLG00000014859.2	35694880	35709103	-	1133	protein_coding	protein_coding
1	ENSORLT00000018751.2	35396334	rs_1376029	0.00315141	ENSORLG00000014955.2	35774944	35781505	-	3300	protein_coding	protein_coding
1	ENSORLT00000018751.2	35559802	rs_1380596	0.000837072	ENSORLG00000014955.2	35774944	35781505	-	3300	protein_coding	protein_coding
1	ENSORLT00000018821.2	35518012	rs_1379323	0.00977485	ENSORLG00000015018.2	35936605	35962505	-	3836	protein_coding	protein_coding
1	ENSORLT00000018821.2	35518361	rs_1379401	0.00453469	ENSORLG00000015018.2	35936605	35962505	-	3836	protein_coding	protein_coding
1	ENSORLT00000018821.2	35581146	rs_1381146	0.00997574	ENSORLG00000015018.2	35936605	35962505	-	3836	protein_coding	protein_coding
1	ENSORLT00000018821.2	35667861	rs_1383721	0.00211817	ENSORLG00000015018.2	35936605	35962505	-	3836	protein_coding	protein_coding
1	ENSORLT00000018821.2	35668255	rs_1383775	0.00286875	ENSORLG00000015018.2	35936605	35962505	-	3836	protein_coding	protein_coding
1	ENSORLT00000018821.2	35815274	rs_1388154	0.00420033	ENSORLG00000015018.2	35936605	35962505	-	3836	protein_coding	protein_coding
1	ENSORLT00000018821.2	35918482	rs_1390654	0.00517125	ENSORLG00000015018.2	35936605	35962505	-	3836	protein_coding	protein_coding
1	ENSORLT00000018821.2	35918527	rs_1390661	0.00430022	ENSORLG00000015018.2	35936605	35962505	-	3836	protein_coding	protein_coding
1	ENSORLT00000018821.2	36026186	rs_1393828	0.00878354	ENSORLG00000015018.2	35936605	35962505	-	3836	protein_coding	protein_coding
1	ENSORLT00000018821.2	36026715	rs_1393915	0.00185325	ENSORLG00000015018.2	35936605	35962505	-	3836	protein_coding	protein_coding
1	ENSORLT00000018821.2	36163274	rs_1397428	0.0024079	ENSORLG00000015018.2	35936605	35962505	-	3836	protein_coding	protein_coding
1	ENSORLT00000018821.2	36201076	rs_1398902	0.0099794	ENSORLG00000015018.2	35936605	35962505	-	3836	protein_coding	protein_coding
1	ENSORLT00000018821.2	36208855	rs_1399274	0.00342694	ENSORLG00000015018.2	35936605	35962505	-	3836	protein_coding	protein_coding
1	ENSORLT00000018821.2	36290343	rs_1402305	0.0011023	ENSORLG00000015018.2	35936605	35962505	-	3836	protein_coding	protein_coding
1	ENSORLT00000018821.2	36290649	rs_1402331	0.00395774	ENSORLG00000015018.2	35936605	35962505	-	3836	protein_coding	protein_coding
1	ENSORLT00000018827.2	35517081	rs_1379290	1.37888e-09	ENSORLG00000015022.2	35971503	35975616	-	2694	protein_coding	protein_coding
1	ENSORLT00000018827.2	35601074	rs_1381832	0.000211975	ENSORLG00000015022.2	35971503	35975616	-	2694	protein_coding	protein_coding
1	ENSORLT00000018827.2	35894525	rs_1389911	0.00603057	ENSORLG00000015022.2	35971503	35975616	-	2694	protein_coding	protein_coding
1	ENSORLT00000034761.1	35894525	rs_1389911	2.3147e-06	ENSORLG00000030190.1	36169961	36178157	-	3783	protein_coding	protein_coding
1	ENSORLT00000034585.1	35874947	rs_1389467	0.000837072	ENSORLG00000023915.1	36189324	36190561	+	785	protein_coding	protein_coding
1	ENSORLT00000040651.1	36019310	rs_1393440	0.000837072	ENSORLG00000015135.2	36364230	36376951	-	1899	protein_coding	protein_coding
1	ENSORLT00000040651.1	36473353	rs_1408275	1.37888e-09	ENSORLG00000015135.2	36364230	36376951	-	1899	protein_coding	protein_coding
1	ENSORLT00000018966.2	36481255	rs_1408439	0.00603057	ENSORLG00000015135.2	36364230	36377145	-	1890	protein_coding	protein_coding
1	ENSORLT00000040997.1	36931825	rs_1420658	0.000837072	ENSORLG00000015152.2	36429674	36570198	+	6907	protein_coding	protein_coding
1	ENSORLT00000018990.2	36148588	rs_1396999	0.00352995	ENSORLG00000015152.2	36519811	36565825	+	1959	protein_coding	protein_coding
1	ENSORLT00000018990.2	36163154	rs_1397417	0.00827728	ENSORLG00000015152.2	36519811	36565825	+	1959	protein_coding	protein_coding
1	ENSORLT00000018990.2	36170401	rs_1397676	0.00568246	ENSORLG00000015152.2	36519811	36565825	+	1959	protein_coding	protein_coding
1	ENSORLT00000018990.2	36177239	rs_1397969	0.001397	ENSORLG00000015152.2	36519811	36565825	+	1959	protein_coding	protein_coding
1	ENSORLT00000018990.2	36177422	rs_1398022	0.00479996	ENSORLG00000015152.2	36519811	36565825	+	1959	protein_coding	protein_coding
1	ENSORLT00000018990.2	36178668	rs_1398159	0.00618071	ENSORLG00000015152.2	36519811	36565825	+	1959	protein_coding	protein_coding
1	ENSORLT00000018990.2	36197634	rs_1398735	0.00319599	ENSORLG00000015152.2	36519811	36565825	+	1959	protein_coding	protein_coding
1	ENSORLT00000018990.2	36207063	rs_1399217	0.00272823	ENSORLG00000015152.2	36519811	36565825	+	1959	protein_coding	protein_coding
1	ENSORLT00000018990.2	36213244	rs_1399483	0.00314676	ENSORLG00000015152.2	36519811	36565825	+	1959	protein_coding	protein_coding
1	ENSORLT00000018990.2	36216002	rs_1399617	0.00197506	ENSORLG00000015152.2	36519811	36565825	+	1959	protein_coding	protein_coding
1	ENSORLT00000018990.2	36249553	rs_1400715	0.00193715	ENSORLG00000015152.2	36519811	36565825	+	1959	protein_coding	protein_coding
1	ENSORLT00000018990.2	36304290	rs_1402899	0.00242463	ENSORLG00000015152.2	36519811	36565825	+	1959	protein_coding	protein_coding
1	ENSORLT00000018990.2	36353600	rs_1404927	0.00959733	ENSORLG00000015152.2	36519811	36565825	+	1959	protein_coding	protein_coding
1	ENSORLT00000018990.2	36355774	rs_1405073	0.00471894	ENSORLG00000015152.2	36519811	36565825	+	1959	protein_coding	protein_coding
1	ENSORLT00000018990.2	36356284	rs_1405098	0.00589811	ENSORLG00000015152.2	36519811	36565825	+	1959	protein_coding	protein_coding
1	ENSORLT00000018990.2	36475399	rs_1408314	0.00618071	ENSORLG00000015152.2	36519811	36565825	+	1959	protein_coding	protein_coding
1	ENSORLT00000018990.2	36622161	rs_1411966	0.00594249	ENSORLG00000015152.2	36519811	36565825	+	1959	protein_coding	protein_coding
1	ENSORLT00000018990.2	36638482	rs_1412393	0.00440812	ENSORLG00000015152.2	36519811	36565825	+	1959	protein_coding	protein_coding
1	ENSORLT00000018990.2	36705116	rs_1413660	0.00633669	ENSORLG00000015152.2	36519811	36565825	+	1959	protein_coding	protein_coding
1	ENSORLT00000018990.2	36709681	rs_1413851	0.00155294	ENSORLG00000015152.2	36519811	36565825	+	1959	protein_coding	protein_coding
1	ENSORLT00000018990.2	36767437	rs_1415946	0.00121393	ENSORLG00000015152.2	36519811	36565825	+	1959	protein_coding	protein_coding
1	ENSORLT00000018990.2	36811436	rs_1417629	0.0046913	ENSORLG00000015152.2	36519811	36565825	+	1959	protein_coding	protein_coding
1	ENSORLT00000018990.2	36901149	rs_1419978	0.00788844	ENSORLG00000015152.2	36519811	36565825	+	1959	protein_coding	protein_coding
1	ENSORLT00000018990.2	37005250	rs_1422718	0.00526976	ENSORLG00000015152.2	36519811	36565825	+	1959	protein_coding	protein_coding
1	ENSORLT00000018990.2	37007652	rs_1422832	0.0078916	ENSORLG00000015152.2	36519811	36565825	+	1959	protein_coding	protein_coding
1	ENSORLT00000018990.2	37009041	rs_1423050	0.00850075	ENSORLG00000015152.2	36519811	36565825	+	1959	protein_coding	protein_coding
1	ENSORLT00000018990.2	37017941	rs_1423877	0.00328334	ENSORLG00000015152.2	36519811	36565825	+	1959	protein_coding	protein_coding
1	ENSORLT00000018990.2	37018527	rs_1423914	0.00715198	ENSORLG00000015152.2	36519811	36565825	+	1959	protein_coding	protein_coding
1	ENSORLT00000019120.2	36326041	rs_1403634	0.00315141	ENSORLG00000015257.2	36681096	36710441	+	3423	protein_coding	protein_coding
1	ENSORLT00000019120.2	36892508	rs_1419666	0.000837072	ENSORLG00000015257.2	36681096	36710441	+	3423	protein_coding	protein_coding
1	ENSORLT00000032056.1	36518128	rs_1409230	5.06079e-05	ENSORLG00000015257.2	36681096	36716663	+	7870	protein_coding	protein_coding
1	ENSORLT00000027647.1	37401652	rs_1435542	0.00315141	ENSORLG00000018435.2	36960034	37000627	-	7506	protein_coding	protein_coding
1	ENSORLT00000038166.1	36880792	rs_1419418	0.00603057	ENSORLG00000018435.2	36960034	37000627	-	7506	protein_coding	protein_coding
1	ENSORLT00000032482.1	37190843	rs_1428245	0.000837072	ENSORLG00000025770.1	37063053	37087624	-	2201	protein_coding	protein_coding
1	ENSORLT00000025778.2	37235631	rs_1429774	0.000837072	ENSORLG00000020816.2	37303598	37309313	-	681	protein_coding	protein_coding
1	ENSORLT00000025778.2	37368886	rs_1434212	0.00315141	ENSORLG00000020816.2	37303598	37309313	-	681	protein_coding	protein_coding
1	ENSORLT00000032339.1	37100819	rs_1425984	0.000837072	ENSORLG00000020818.2	37310934	37317307	-	2637	protein_coding	protein_coding
10	ENSORLT00000037563.1	350778	rs_9452505	5.06079e-05	ENSORLG00000022406.1	380223	401500	-	1933	protein_coding	protein_coding
10	ENSORLT00000045575.1	75251	rs_9442140	0.000837072	ENSORLG00000020101.2	403297	504773	-	6454	protein_coding	protein_coding
10	ENSORLT00000042043.1	487464	rs_9458248	0.00315141	ENSORLG00000025731.1	420773	423010	+	2238	protein_coding	protein_coding
10	ENSORLT00000042043.1	564861	rs_9462020	0.000837072	ENSORLG00000025731.1	420773	423010	+	2238	protein_coding	protein_coding
10	ENSORLT00000044842.1	433969	rs_9456113	0.000837072	ENSORLG00000028052.1	548077	567792	-	4775	protein_coding	protein_coding
10	ENSORLT00000029114.1	1313816	rs_9497470	4.42126e-14	ENSORLG00000020206.2	1139680	1153296	+	1448	protein_coding	protein_coding
10	ENSORLT00000029463.1	1376589	rs_9500569	5.06079e-05	ENSORLG00000023444.1	1711801	1712928	-	1128	protein_coding	protein_coding
10	ENSORLT00000045478.1	2062436	rs_9529896	0.000837072	ENSORLG00000020365.2	1823479	1841845	-	1272	protein_coding	protein_coding
10	ENSORLT00000043651.1	2586308	rs_9553808	0.000837072	ENSORLG00000025512.1	2093761	2096961	-	3201	protein_coding	protein_coding
10	ENSORLT00000025290.2	1830232	rs_9520535	5.06103e-05	ENSORLG00000020408.2	2130050	2146168	-	921	protein_coding	protein_coding
10	ENSORLT00000025290.2	2014430	rs_9528143	0.00315156	ENSORLG00000020408.2	2130050	2146168	-	921	protein_coding	protein_coding
10	ENSORLT00000046720.1	2281911	rs_9540833	0.00315141	ENSORLG00000023705.1	2175946	2178535	+	1443	protein_coding	protein_coding
10	ENSORLT00000025347.2	1782026	rs_9518456	0.00938396	ENSORLG00000020454.2	2241626	2253719	+	4247	protein_coding	protein_coding
10	ENSORLT00000025347.2	1790761	rs_9518919	0.00833432	ENSORLG00000020454.2	2241626	2253719	+	4247	protein_coding	protein_coding
10	ENSORLT00000025347.2	1817957	rs_9519915	0.00964275	ENSORLG00000020454.2	2241626	2253719	+	4247	protein_coding	protein_coding
10	ENSORLT00000025347.2	1841217	rs_9521098	0.00964275	ENSORLG00000020454.2	2241626	2253719	+	4247	protein_coding	protein_coding
10	ENSORLT00000025347.2	1841290	rs_9521102	0.00794176	ENSORLG00000020454.2	2241626	2253719	+	4247	protein_coding	protein_coding
10	ENSORLT00000025347.2	1855125	rs_9521759	0.0070086	ENSORLG00000020454.2	2241626	2253719	+	4247	protein_coding	protein_coding
10	ENSORLT00000025347.2	1921971	rs_9524762	0.00794176	ENSORLG00000020454.2	2241626	2253719	+	4247	protein_coding	protein_coding
10	ENSORLT00000025347.2	1944834	rs_9525573	0.00964275	ENSORLG00000020454.2	2241626	2253719	+	4247	protein_coding	protein_coding
10	ENSORLT00000025347.2	1970868	rs_9526497	0.00964275	ENSORLG00000020454.2	2241626	2253719	+	4247	protein_coding	protein_coding
10	ENSORLT00000025347.2	2010262	rs_9528017	0.00964275	ENSORLG00000020454.2	2241626	2253719	+	4247	protein_coding	protein_coding
10	ENSORLT00000025347.2	2053443	rs_9529508	0.00964275	ENSORLG00000020454.2	2241626	2253719	+	4247	protein_coding	protein_coding
10	ENSORLT00000025347.2	2058112	rs_9529709	0.00964275	ENSORLG00000020454.2	2241626	2253719	+	4247	protein_coding	protein_coding
10	ENSORLT00000025347.2	2065066	rs_9529978	0.00964275	ENSORLG00000020454.2	2241626	2253719	+	4247	protein_coding	protein_coding
10	ENSORLT00000025347.2	2071843	rs_9530211	0.00964275	ENSORLG00000020454.2	2241626	2253719	+	4247	protein_coding	protein_coding
10	ENSORLT00000025347.2	2097556	rs_9531042	0.00964275	ENSORLG00000020454.2	2241626	2253719	+	4247	protein_coding	protein_coding
10	ENSORLT00000025347.2	2103238	rs_9531624	0.00794176	ENSORLG00000020454.2	2241626	2253719	+	4247	protein_coding	protein_coding
10	ENSORLT00000025347.2	2116472	rs_9533591	0.00964275	ENSORLG00000020454.2	2241626	2253719	+	4247	protein_coding	protein_coding
10	ENSORLT00000025347.2	2116619	rs_9533599	0.00794176	ENSORLG00000020454.2	2241626	2253719	+	4247	protein_coding	protein_coding
10	ENSORLT00000025347.2	2129861	rs_9534126	0.00964275	ENSORLG00000020454.2	2241626	2253719	+	4247	protein_coding	protein_coding
10	ENSORLT00000025347.2	2159209	rs_9535860	0.00964275	ENSORLG00000020454.2	2241626	2253719	+	4247	protein_coding	protein_coding
10	ENSORLT00000025347.2	2184186	rs_9536728	0.00964275	ENSORLG00000020454.2	2241626	2253719	+	4247	protein_coding	protein_coding
10	ENSORLT00000025347.2	2187407	rs_9536888	0.00828414	ENSORLG00000020454.2	2241626	2253719	+	4247	protein_coding	protein_coding
10	ENSORLT00000025347.2	2205221	rs_9537500	0.00910532	ENSORLG00000020454.2	2241626	2253719	+	4247	protein_coding	protein_coding
10	ENSORLT00000025347.2	2206135	rs_9537552	0.00964275	ENSORLG00000020454.2	2241626	2253719	+	4247	protein_coding	protein_coding
10	ENSORLT00000025347.2	2207334	rs_9537624	0.00794176	ENSORLG00000020454.2	2241626	2253719	+	4247	protein_coding	protein_coding
10	ENSORLT00000025347.2	2228292	rs_9538419	0.00964275	ENSORLG00000020454.2	2241626	2253719	+	4247	protein_coding	protein_coding
10	ENSORLT00000025347.2	2253360	rs_9539257	0.00964275	ENSORLG00000020454.2	2241626	2253719	+	4247	protein_coding	protein_coding
10	ENSORLT00000025347.2	2263391	rs_9539722	0.00964275	ENSORLG00000020454.2	2241626	2253719	+	4247	protein_coding	protein_coding
10	ENSORLT00000025347.2	2269439	rs_9540078	0.00548721	ENSORLG00000020454.2	2241626	2253719	+	4247	protein_coding	protein_coding
10	ENSORLT00000025347.2	2282996	rs_9540899	0.00308714	ENSORLG00000020454.2	2241626	2253719	+	4247	protein_coding	protein_coding
10	ENSORLT00000025347.2	2294777	rs_9541553	0.00964275	ENSORLG00000020454.2	2241626	2253719	+	4247	protein_coding	protein_coding
10	ENSORLT00000025347.2	2308267	rs_9542196	0.00964275	ENSORLG00000020454.2	2241626	2253719	+	4247	protein_coding	protein_coding
10	ENSORLT00000025347.2	2325951	rs_9542959	0.00964275	ENSORLG00000020454.2	2241626	2253719	+	4247	protein_coding	protein_coding
10	ENSORLT00000025347.2	2347825	rs_9543782	0.00794176	ENSORLG00000020454.2	2241626	2253719	+	4247	protein_coding	protein_coding
10	ENSORLT00000025347.2	2351092	rs_9543952	0.00964275	ENSORLG00000020454.2	2241626	2253719	+	4247	protein_coding	protein_coding
10	ENSORLT00000025347.2	2386950	rs_9545499	0.00899048	ENSORLG00000020454.2	2241626	2253719	+	4247	protein_coding	protein_coding
10	ENSORLT00000025347.2	2388425	rs_9545577	0.00964275	ENSORLG00000020454.2	2241626	2253719	+	4247	protein_coding	protein_coding
10	ENSORLT00000025347.2	2440418	rs_9547784	0.00889988	ENSORLG00000020454.2	2241626	2253719	+	4247	protein_coding	protein_coding
10	ENSORLT00000025347.2	2457161	rs_9548388	0.00276052	ENSORLG00000020454.2	2241626	2253719	+	4247	protein_coding	protein_coding
10	ENSORLT00000025347.2	2490567	rs_9549688	0.00964275	ENSORLG00000020454.2	2241626	2253719	+	4247	protein_coding	protein_coding
10	ENSORLT00000025347.2	2493187	rs_9549807	0.00978608	ENSORLG00000020454.2	2241626	2253719	+	4247	protein_coding	protein_coding
10	ENSORLT00000025347.2	2494159	rs_9549837	0.00794176	ENSORLG00000020454.2	2241626	2253719	+	4247	protein_coding	protein_coding
10	ENSORLT00000025347.2	2559782	rs_9552607	0.00964275	ENSORLG00000020454.2	2241626	2253719	+	4247	protein_coding	protein_coding
10	ENSORLT00000025347.2	2569841	rs_9553058	0.00548721	ENSORLG00000020454.2	2241626	2253719	+	4247	protein_coding	protein_coding
10	ENSORLT00000025347.2	2577872	rs_9553411	0.00964275	ENSORLG00000020454.2	2241626	2253719	+	4247	protein_coding	protein_coding
10	ENSORLT00000025347.2	2591826	rs_9554055	0.00964275	ENSORLG00000020454.2	2241626	2253719	+	4247	protein_coding	protein_coding
10	ENSORLT00000025347.2	2613059	rs_9555092	0.00786584	ENSORLG00000020454.2	2241626	2253719	+	4247	protein_coding	protein_coding
10	ENSORLT00000025347.2	2614867	rs_9555321	0.00794176	ENSORLG00000020454.2	2241626	2253719	+	4247	protein_coding	protein_coding
10	ENSORLT00000025347.2	2624234	rs_9555718	0.00964275	ENSORLG00000020454.2	2241626	2253719	+	4247	protein_coding	protein_coding
10	ENSORLT00000025347.2	2633295	rs_9556092	0.00433403	ENSORLG00000020454.2	2241626	2253719	+	4247	protein_coding	protein_coding
10	ENSORLT00000025347.2	2637713	rs_9556317	0.00433403	ENSORLG00000020454.2	2241626	2253719	+	4247	protein_coding	protein_coding
10	ENSORLT00000025347.2	2647101	rs_9556817	0.0094583	ENSORLG00000020454.2	2241626	2253719	+	4247	protein_coding	protein_coding
10	ENSORLT00000025347.2	2655319	rs_9557188	4.88231e-05	ENSORLG00000020454.2	2241626	2253719	+	4247	protein_coding	protein_coding
10	ENSORLT00000025347.2	2660314	rs_9557417	0.00964275	ENSORLG00000020454.2	2241626	2253719	+	4247	protein_coding	protein_coding
10	ENSORLT00000025347.2	2663584	rs_9557561	0.00964275	ENSORLG00000020454.2	2241626	2253719	+	4247	protein_coding	protein_coding
10	ENSORLT00000025347.2	2666822	rs_9557705	0.00261377	ENSORLG00000020454.2	2241626	2253719	+	4247	protein_coding	protein_coding
10	ENSORLT00000025347.2	2668626	rs_9557754	0.00964275	ENSORLG00000020454.2	2241626	2253719	+	4247	protein_coding	protein_coding
10	ENSORLT00000025347.2	2673980	rs_9557961	0.00964275	ENSORLG00000020454.2	2241626	2253719	+	4247	protein_coding	protein_coding
10	ENSORLT00000025347.2	2682437	rs_9558303	0.00208589	ENSORLG00000020454.2	2241626	2253719	+	4247	protein_coding	protein_coding
10	ENSORLT00000025347.2	2685834	rs_9558468	0.000276741	ENSORLG00000020454.2	2241626	2253719	+	4247	protein_coding	protein_coding
10	ENSORLT00000025347.2	2706714	rs_9559479	0.00298741	ENSORLG00000020454.2	2241626	2253719	+	4247	protein_coding	protein_coding
10	ENSORLT00000025347.2	2719673	rs_9560002	0.0030781	ENSORLG00000020454.2	2241626	2253719	+	4247	protein_coding	protein_coding
10	ENSORLT00000025379.2	3263088	rs_9583224	0.000837072	ENSORLG00000020485.2	3120044	3138761	-	879	protein_coding	protein_coding
10	ENSORLT00000025394.2	2712843	rs_9559724	0.00193715	ENSORLG00000020498.2	3207877	3213106	+	726	protein_coding	protein_coding
10	ENSORLT00000025394.2	2772989	rs_9561542	0.00193715	ENSORLG00000020498.2	3207877	3213106	+	726	protein_coding	protein_coding
10	ENSORLT00000025394.2	2811152	rs_9563189	0.00193715	ENSORLG00000020498.2	3207877	3213106	+	726	protein_coding	protein_coding
10	ENSORLT00000025394.2	2839109	rs_9564137	0.00655842	ENSORLG00000020498.2	3207877	3213106	+	726	protein_coding	protein_coding
10	ENSORLT00000025394.2	2839616	rs_9564270	0.002195	ENSORLG00000020498.2	3207877	3213106	+	726	protein_coding	protein_coding
10	ENSORLT00000025394.2	2862683	rs_9565388	0.00193715	ENSORLG00000020498.2	3207877	3213106	+	726	protein_coding	protein_coding
10	ENSORLT00000025394.2	2871163	rs_9565686	0.00193715	ENSORLG00000020498.2	3207877	3213106	+	726	protein_coding	protein_coding
10	ENSORLT00000025394.2	2872550	rs_9565769	0.00445026	ENSORLG00000020498.2	3207877	3213106	+	726	protein_coding	protein_coding
10	ENSORLT00000025394.2	2880586	rs_9566144	0.000770421	ENSORLG00000020498.2	3207877	3213106	+	726	protein_coding	protein_coding
10	ENSORLT00000025394.2	2889397	rs_9566470	0.00193715	ENSORLG00000020498.2	3207877	3213106	+	726	protein_coding	protein_coding
10	ENSORLT00000025394.2	2894880	rs_9566734	0.00257272	ENSORLG00000020498.2	3207877	3213106	+	726	protein_coding	protein_coding
10	ENSORLT00000025394.2	2899704	rs_9567124	0.00108641	ENSORLG00000020498.2	3207877	3213106	+	726	protein_coding	protein_coding
10	ENSORLT00000025394.2	2903373	rs_9567343	0.00193715	ENSORLG00000020498.2	3207877	3213106	+	726	protein_coding	protein_coding
10	ENSORLT00000025394.2	2909598	rs_9567542	0.00457451	ENSORLG00000020498.2	3207877	3213106	+	726	protein_coding	protein_coding
10	ENSORLT00000025394.2	2940594	rs_9568993	0.00193715	ENSORLG00000020498.2	3207877	3213106	+	726	protein_coding	protein_coding
10	ENSORLT00000025394.2	2973575	rs_9570582	0.00390149	ENSORLG00000020498.2	3207877	3213106	+	726	protein_coding	protein_coding
10	ENSORLT00000025394.2	2990245	rs_9571372	0.00193715	ENSORLG00000020498.2	3207877	3213106	+	726	protein_coding	protein_coding
10	ENSORLT00000025394.2	2995986	rs_9571604	0.00423838	ENSORLG00000020498.2	3207877	3213106	+	726	protein_coding	protein_coding
10	ENSORLT00000025394.2	2997274	rs_9571667	0.00172844	ENSORLG00000020498.2	3207877	3213106	+	726	protein_coding	protein_coding
10	ENSORLT00000025394.2	3003361	rs_9571942	0.00193715	ENSORLG00000020498.2	3207877	3213106	+	726	protein_coding	protein_coding
10	ENSORLT00000025394.2	3022901	rs_9572882	0.00327849	ENSORLG00000020498.2	3207877	3213106	+	726	protein_coding	protein_coding
10	ENSORLT00000025394.2	3023107	rs_9572901	0.00739314	ENSORLG00000020498.2	3207877	3213106	+	726	protein_coding	protein_coding
10	ENSORLT00000025394.2	3045730	rs_9573959	0.00322325	ENSORLG00000020498.2	3207877	3213106	+	726	protein_coding	protein_coding
10	ENSORLT00000025394.2	3050463	rs_9574145	0.00126732	ENSORLG00000020498.2	3207877	3213106	+	726	protein_coding	protein_coding
10	ENSORLT00000025394.2	3058598	rs_9574475	0.00252697	ENSORLG00000020498.2	3207877	3213106	+	726	protein_coding	protein_coding
10	ENSORLT00000025394.2	3060404	rs_9574543	0.00322585	ENSORLG00000020498.2	3207877	3213106	+	726	protein_coding	protein_coding
10	ENSORLT00000025394.2	3075235	rs_9575117	0.00936054	ENSORLG00000020498.2	3207877	3213106	+	726	protein_coding	protein_coding
10	ENSORLT00000025394.2	3101872	rs_9576220	0.00193715	ENSORLG00000020498.2	3207877	3213106	+	726	protein_coding	protein_coding
10	ENSORLT00000025394.2	3134065	rs_9577644	0.00200379	ENSORLG00000020498.2	3207877	3213106	+	726	protein_coding	protein_coding
10	ENSORLT00000025394.2	3154192	rs_9578446	0.00790108	ENSORLG00000020498.2	3207877	3213106	+	726	protein_coding	protein_coding
10	ENSORLT00000025394.2	3173442	rs_9579344	0.00423838	ENSORLG00000020498.2	3207877	3213106	+	726	protein_coding	protein_coding
10	ENSORLT00000025394.2	3186788	rs_9579896	0.00193715	ENSORLG00000020498.2	3207877	3213106	+	726	protein_coding	protein_coding
10	ENSORLT00000025394.2	3222182	rs_9581456	0.00193715	ENSORLG00000020498.2	3207877	3213106	+	726	protein_coding	protein_coding
10	ENSORLT00000025394.2	3226950	rs_9581660	0.00806472	ENSORLG00000020498.2	3207877	3213106	+	726	protein_coding	protein_coding
10	ENSORLT00000025394.2	3264776	rs_9583387	0.00665735	ENSORLG00000020498.2	3207877	3213106	+	726	protein_coding	protein_coding
10	ENSORLT00000025394.2	3318609	rs_9586175	0.000685719	ENSORLG00000020498.2	3207877	3213106	+	726	protein_coding	protein_coding
10	ENSORLT00000025394.2	3386072	rs_9589122	0.00193715	ENSORLG00000020498.2	3207877	3213106	+	726	protein_coding	protein_coding
10	ENSORLT00000025394.2	3447595	rs_9591849	0.00457853	ENSORLG00000020498.2	3207877	3213106	+	726	protein_coding	protein_coding
10	ENSORLT00000025394.2	3464808	rs_9592607	0.00817323	ENSORLG00000020498.2	3207877	3213106	+	726	protein_coding	protein_coding
10	ENSORLT00000025394.2	3465466	rs_9592666	0.00715198	ENSORLG00000020498.2	3207877	3213106	+	726	protein_coding	protein_coding
10	ENSORLT00000025394.2	3535072	rs_9595939	0.00379592	ENSORLG00000020498.2	3207877	3213106	+	726	protein_coding	protein_coding
10	ENSORLT00000025394.2	3598338	rs_9598271	0.00837502	ENSORLG00000020498.2	3207877	3213106	+	726	protein_coding	protein_coding
10	ENSORLT00000025394.2	3681213	rs_9601941	0.00413821	ENSORLG00000020498.2	3207877	3213106	+	726	protein_coding	protein_coding
10	ENSORLT00000040977.1	2935104	rs_9568669	0.000837072	ENSORLG00000022388.1	3409484	3412460	-	1341	protein_coding	protein_coding
10	ENSORLT00000042773.1	3561866	rs_9596902	0.000837072	ENSORLG00000025674.1	3421535	3433433	+	4264	protein_coding	protein_coding
10	ENSORLT00000034376.1	3362832	rs_9588191	0.000837086	ENSORLG00000023325.1	3432633	3450333	-	3537	protein_coding	protein_coding
10	ENSORLT00000025485.2	3600183	rs_9598361	0.000837072	ENSORLG00000020573.2	3825848	3827716	-	585	protein_coding	protein_coding
10	ENSORLT00000025497.2	3675954	rs_9601665	0.00315141	ENSORLG00000020583.2	3855549	3866568	-	2065	protein_coding	protein_coding
10	ENSORLT00000025539.2	4567969	rs_9640161	0.000837072	ENSORLG00000020616.2	4527702	4531462	-	1081	protein_coding	protein_coding
10	ENSORLT00000025541.2	4758173	rs_9648587	0.000837072	ENSORLG00000020619.2	4545762	4549299	-	1122	protein_coding	protein_coding
10	ENSORLT00000025545.2	4569217	rs_9640205	0.000837072	ENSORLG00000020624.2	4564763	4576186	+	1337	protein_coding	protein_coding
10	ENSORLT00000031886.1	4077188	rs_9619179	0.00570304	ENSORLG00000020624.2	4564780	4576655	+	1281	protein_coding	protein_coding
10	ENSORLT00000031886.1	4100031	rs_9620072	0.00571993	ENSORLG00000020624.2	4564780	4576655	+	1281	protein_coding	protein_coding
10	ENSORLT00000031886.1	4104060	rs_9620279	0.00571993	ENSORLG00000020624.2	4564780	4576655	+	1281	protein_coding	protein_coding
10	ENSORLT00000031886.1	4112904	rs_9620616	0.00856913	ENSORLG00000020624.2	4564780	4576655	+	1281	protein_coding	protein_coding
10	ENSORLT00000031886.1	4115797	rs_9620763	0.00359764	ENSORLG00000020624.2	4564780	4576655	+	1281	protein_coding	protein_coding
10	ENSORLT00000031886.1	4126544	rs_9621355	0.00570304	ENSORLG00000020624.2	4564780	4576655	+	1281	protein_coding	protein_coding
10	ENSORLT00000031886.1	4146443	rs_9622205	0.00289707	ENSORLG00000020624.2	4564780	4576655	+	1281	protein_coding	protein_coding
10	ENSORLT00000031886.1	4150396	rs_9622413	0.00570304	ENSORLG00000020624.2	4564780	4576655	+	1281	protein_coding	protein_coding
10	ENSORLT00000031886.1	4159900	rs_9622791	0.00570304	ENSORLG00000020624.2	4564780	4576655	+	1281	protein_coding	protein_coding
10	ENSORLT00000031886.1	4171702	rs_9623238	0.000321649	ENSORLG00000020624.2	4564780	4576655	+	1281	protein_coding	protein_coding
10	ENSORLT00000031886.1	4172756	rs_9623273	0.00622947	ENSORLG00000020624.2	4564780	4576655	+	1281	protein_coding	protein_coding
10	ENSORLT00000031886.1	4181692	rs_9623794	0.00570304	ENSORLG00000020624.2	4564780	4576655	+	1281	protein_coding	protein_coding
10	ENSORLT00000031886.1	4196893	rs_9624398	0.00570304	ENSORLG00000020624.2	4564780	4576655	+	1281	protein_coding	protein_coding
10	ENSORLT00000031886.1	4219279	rs_9625328	0.00797814	ENSORLG00000020624.2	4564780	4576655	+	1281	protein_coding	protein_coding
10	ENSORLT00000031886.1	4226466	rs_9625676	0.00570304	ENSORLG00000020624.2	4564780	4576655	+	1281	protein_coding	protein_coding
10	ENSORLT00000031886.1	4236847	rs_9626035	0.00570304	ENSORLG00000020624.2	4564780	4576655	+	1281	protein_coding	protein_coding
10	ENSORLT00000031886.1	4243398	rs_9626287	0.00570304	ENSORLG00000020624.2	4564780	4576655	+	1281	protein_coding	protein_coding
10	ENSORLT00000031886.1	4245163	rs_9626402	0.00372003	ENSORLG00000020624.2	4564780	4576655	+	1281	protein_coding	protein_coding
10	ENSORLT00000031886.1	4261532	rs_9626818	0.00168386	ENSORLG00000020624.2	4564780	4576655	+	1281	protein_coding	protein_coding
10	ENSORLT00000031886.1	4275073	rs_9627280	0.00570304	ENSORLG00000020624.2	4564780	4576655	+	1281	protein_coding	protein_coding
10	ENSORLT00000031886.1	4279553	rs_9627426	0.00107986	ENSORLG00000020624.2	4564780	4576655	+	1281	protein_coding	protein_coding
10	ENSORLT00000031886.1	4281956	rs_9627519	0.00570304	ENSORLG00000020624.2	4564780	4576655	+	1281	protein_coding	protein_coding
10	ENSORLT00000031886.1	4282478	rs_9627552	0.00700304	ENSORLG00000020624.2	4564780	4576655	+	1281	protein_coding	protein_coding
10	ENSORLT00000031886.1	4291632	rs_9627944	0.00570304	ENSORLG00000020624.2	4564780	4576655	+	1281	protein_coding	protein_coding
10	ENSORLT00000031886.1	4299534	rs_9628354	0.00126406	ENSORLG00000020624.2	4564780	4576655	+	1281	protein_coding	protein_coding
10	ENSORLT00000031886.1	4344352	rs_9630336	0.000323948	ENSORLG00000020624.2	4564780	4576655	+	1281	protein_coding	protein_coding
10	ENSORLT00000031886.1	4358663	rs_9631008	0.00109675	ENSORLG00000020624.2	4564780	4576655	+	1281	protein_coding	protein_coding
10	ENSORLT00000031886.1	4374484	rs_9631567	0.00844374	ENSORLG00000020624.2	4564780	4576655	+	1281	protein_coding	protein_coding
10	ENSORLT00000031886.1	4387095	rs_9632185	0.00634626	ENSORLG00000020624.2	4564780	4576655	+	1281	protein_coding	protein_coding
10	ENSORLT00000031886.1	4396420	rs_9632558	0.00570304	ENSORLG00000020624.2	4564780	4576655	+	1281	protein_coding	protein_coding
10	ENSORLT00000031886.1	4417679	rs_9633215	0.0051924	ENSORLG00000020624.2	4564780	4576655	+	1281	protein_coding	protein_coding
10	ENSORLT00000031886.1	4426568	rs_9633631	0.00881034	ENSORLG00000020624.2	4564780	4576655	+	1281	protein_coding	protein_coding
10	ENSORLT00000031886.1	4439713	rs_9634193	0.00570304	ENSORLG00000020624.2	4564780	4576655	+	1281	protein_coding	protein_coding
10	ENSORLT00000031886.1	4462085	rs_9635194	0.00749734	ENSORLG00000020624.2	4564780	4576655	+	1281	protein_coding	protein_coding
10	ENSORLT00000031886.1	4466509	rs_9635373	0.00644823	ENSORLG00000020624.2	4564780	4576655	+	1281	protein_coding	protein_coding
10	ENSORLT00000031886.1	4470159	rs_9635534	0.00644823	ENSORLG00000020624.2	4564780	4576655	+	1281	protein_coding	protein_coding
10	ENSORLT00000031886.1	4471305	rs_9635608	0.00915724	ENSORLG00000020624.2	4564780	4576655	+	1281	protein_coding	protein_coding
10	ENSORLT00000031886.1	4473628	rs_9635736	0.00644823	ENSORLG00000020624.2	4564780	4576655	+	1281	protein_coding	protein_coding
10	ENSORLT00000031886.1	4473815	rs_9635746	0.000542768	ENSORLG00000020624.2	4564780	4576655	+	1281	protein_coding	protein_coding
10	ENSORLT00000031886.1	4493585	rs_9636692	0.006267	ENSORLG00000020624.2	4564780	4576655	+	1281	protein_coding	protein_coding
10	ENSORLT00000031886.1	4512995	rs_9637459	0.00571993	ENSORLG00000020624.2	4564780	4576655	+	1281	protein_coding	protein_coding
10	ENSORLT00000031886.1	4514944	rs_9637629	0.00838437	ENSORLG00000020624.2	4564780	4576655	+	1281	protein_coding	protein_coding
10	ENSORLT00000031886.1	4532275	rs_9638449	0.00521908	ENSORLG00000020624.2	4564780	4576655	+	1281	protein_coding	protein_coding
10	ENSORLT00000031886.1	4540327	rs_9638876	0.00200901	ENSORLG00000020624.2	4564780	4576655	+	1281	protein_coding	protein_coding
10	ENSORLT00000031886.1	4540414	rs_9638879	0.00021506	ENSORLG00000020624.2	4564780	4576655	+	1281	protein_coding	protein_coding
10	ENSORLT00000031886.1	4566541	rs_9640106	0.00244856	ENSORLG00000020624.2	4564780	4576655	+	1281	protein_coding	protein_coding
10	ENSORLT00000031886.1	4569217	rs_9640205	0.000320755	ENSORLG00000020624.2	4564780	4576655	+	1281	protein_coding	protein_coding
10	ENSORLT00000031886.1	4571672	rs_9640279	0.000911763	ENSORLG00000020624.2	4564780	4576655	+	1281	protein_coding	protein_coding
10	ENSORLT00000031886.1	4599813	rs_9641546	0.00559214	ENSORLG00000020624.2	4564780	4576655	+	1281	protein_coding	protein_coding
10	ENSORLT00000031886.1	4604107	rs_9641765	0.00831488	ENSORLG00000020624.2	4564780	4576655	+	1281	protein_coding	protein_coding
10	ENSORLT00000031886.1	4604110	rs_9641766	0.00879201	ENSORLG00000020624.2	4564780	4576655	+	1281	protein_coding	protein_coding
10	ENSORLT00000031886.1	4673197	rs_9644727	0.00477702	ENSORLG00000020624.2	4564780	4576655	+	1281	protein_coding	protein_coding
10	ENSORLT00000031886.1	4685839	rs_9645360	0.000581752	ENSORLG00000020624.2	4564780	4576655	+	1281	protein_coding	protein_coding
10	ENSORLT00000031886.1	4728437	rs_9647116	0.00591386	ENSORLG00000020624.2	4564780	4576655	+	1281	protein_coding	protein_coding
10	ENSORLT00000031886.1	4766561	rs_9648979	0.00269887	ENSORLG00000020624.2	4564780	4576655	+	1281	protein_coding	protein_coding
10	ENSORLT00000031886.1	4788843	rs_9650042	0.00175733	ENSORLG00000020624.2	4564780	4576655	+	1281	protein_coding	protein_coding
10	ENSORLT00000031886.1	4861590	rs_9653356	0.00520407	ENSORLG00000020624.2	4564780	4576655	+	1281	protein_coding	protein_coding
10	ENSORLT00000031886.1	4913892	rs_9655946	0.00736549	ENSORLG00000020624.2	4564780	4576655	+	1281	protein_coding	protein_coding
10	ENSORLT00000031886.1	4973603	rs_9658812	0.00235966	ENSORLG00000020624.2	4564780	4576655	+	1281	protein_coding	protein_coding
10	ENSORLT00000031886.1	4997750	rs_9660019	0.00346608	ENSORLG00000020624.2	4564780	4576655	+	1281	protein_coding	protein_coding
10	ENSORLT00000031886.1	5000686	rs_9660168	0.00138533	ENSORLG00000020624.2	4564780	4576655	+	1281	protein_coding	protein_coding
10	ENSORLT00000031886.1	5006778	rs_9660470	0.0022882	ENSORLG00000020624.2	4564780	4576655	+	1281	protein_coding	protein_coding
10	ENSORLT00000031886.1	5009979	rs_9660639	0.00246086	ENSORLG00000020624.2	4564780	4576655	+	1281	protein_coding	protein_coding
10	ENSORLT00000031886.1	5056781	rs_9663117	0.00730252	ENSORLG00000020624.2	4564780	4576655	+	1281	protein_coding	protein_coding
10	ENSORLT00000031886.1	5070948	rs_9663871	0.000616341	ENSORLG00000020624.2	4564780	4576655	+	1281	protein_coding	protein_coding
10	ENSORLT00000025557.2	4486371	rs_9636314	0.00315141	ENSORLG00000020633.2	4613221	4628460	-	3930	protein_coding	protein_coding
10	ENSORLT00000025573.2	4567969	rs_9640161	0.000837072	ENSORLG00000020645.2	4707789	4721038	+	2828	protein_coding	protein_coding
10	ENSORLT00000046158.1	5113818	rs_9665820	0.000837072	ENSORLG00000000230.2	5610755	5622088	-	3074	protein_coding	protein_coding
10	ENSORLT00000046158.1	5483163	rs_9681517	5.06079e-05	ENSORLG00000000230.2	5610755	5622088	-	3074	protein_coding	protein_coding
10	ENSORLT00000000285.2	6075001	rs_9708266	0.00315141	ENSORLG00000000230.2	5612450	5621900	-	1068	protein_coding	protein_coding
10	ENSORLT00000032424.1	6257485	rs_9718731	0.00315141	ENSORLG00000030644.1	6219262	6219824	+	438	protein_coding	protein_coding
10	ENSORLT00000032424.1	6290266	rs_9721218	5.06079e-05	ENSORLG00000030644.1	6219262	6219824	+	438	protein_coding	protein_coding
10	ENSORLT00000032424.1	6298790	rs_9721592	2.3147e-06	ENSORLG00000030644.1	6219262	6219824	+	438	protein_coding	protein_coding
10	ENSORLT00000032424.1	6299601	rs_9721633	5.06079e-05	ENSORLG00000030644.1	6219262	6219824	+	438	protein_coding	protein_coding
10	ENSORLT00000032424.1	6336894	rs_9723898	0.000837072	ENSORLG00000030644.1	6219262	6219824	+	438	protein_coding	protein_coding
10	ENSORLT00000032424.1	6698312	rs_9744201	5.06079e-05	ENSORLG00000030644.1	6219262	6219824	+	438	protein_coding	protein_coding
10	ENSORLT00000027445.1	6452022	rs_9730984	2.3147e-06	ENSORLG00000000366.2	6288531	6300390	-	4298	protein_coding	protein_coding
10	ENSORLT00000000656.2	6296722	rs_9721467	0.000837072	ENSORLG00000000527.2	6628650	6635846	+	2638	protein_coding	protein_coding
10	ENSORLT00000036821.1	6597343	rs_9739848	2.3147e-06	ENSORLG00000029587.1	6648046	6651195	+	2587	protein_coding	protein_coding
10	ENSORLT00000036821.1	6670419	rs_9742967	0.000837072	ENSORLG00000029587.1	6648046	6651195	+	2587	protein_coding	protein_coding
10	ENSORLT00000045079.1	6636412	rs_9741553	0.0056157	ENSORLG00000030296.1	7060944	7062220	+	438	protein_coding	protein_coding
10	ENSORLT00000045079.1	6687857	rs_9743806	0.00948625	ENSORLG00000030296.1	7060944	7062220	+	438	protein_coding	protein_coding
10	ENSORLT00000045079.1	6727715	rs_9745394	0.00715198	ENSORLG00000030296.1	7060944	7062220	+	438	protein_coding	protein_coding
10	ENSORLT00000045079.1	6772109	rs_9747149	0.00602331	ENSORLG00000030296.1	7060944	7062220	+	438	protein_coding	protein_coding
10	ENSORLT00000045079.1	6874230	rs_9751366	0.00461883	ENSORLG00000030296.1	7060944	7062220	+	438	protein_coding	protein_coding
10	ENSORLT00000045079.1	7061910	rs_9758590	0.00103018	ENSORLG00000030296.1	7060944	7062220	+	438	protein_coding	protein_coding
10	ENSORLT00000045079.1	7113608	rs_9760683	0.00259859	ENSORLG00000030296.1	7060944	7062220	+	438	protein_coding	protein_coding
10	ENSORLT00000045079.1	7115691	rs_9760761	0.0077283	ENSORLG00000030296.1	7060944	7062220	+	438	protein_coding	protein_coding
10	ENSORLT00000045079.1	7130623	rs_9761303	0.00615517	ENSORLG00000030296.1	7060944	7062220	+	438	protein_coding	protein_coding
10	ENSORLT00000045079.1	7362041	rs_9770660	0.000766451	ENSORLG00000030296.1	7060944	7062220	+	438	protein_coding	protein_coding
10	ENSORLT00000045079.1	7366363	rs_9770857	0.00100193	ENSORLG00000030296.1	7060944	7062220	+	438	protein_coding	protein_coding
10	ENSORLT00000045079.1	7381823	rs_9771612	0.00951812	ENSORLG00000030296.1	7060944	7062220	+	438	protein_coding	protein_coding
10	ENSORLT00000045079.1	7402434	rs_9772600	0.00948752	ENSORLG00000030296.1	7060944	7062220	+	438	protein_coding	protein_coding
10	ENSORLT00000045079.1	7432881	rs_9773911	0.00936054	ENSORLG00000030296.1	7060944	7062220	+	438	protein_coding	protein_coding
10	ENSORLT00000045079.1	7524604	rs_9777898	0.0058326	ENSORLG00000030296.1	7060944	7062220	+	438	protein_coding	protein_coding
10	ENSORLT00000027437.1	7244502	rs_9765807	2.3147e-06	ENSORLG00000000650.3	7164259	7179277	+	4184	protein_coding	protein_coding
10	ENSORLT00000000878.2	6875981	rs_9751431	0.00603057	ENSORLG00000000713.2	7368408	7377678	+	1880	protein_coding	protein_coding
10	ENSORLT00000034909.1	8187738	rs_9807512	2.3147e-06	ENSORLG00000000812.2	8301190	8313307	+	5070	protein_coding	protein_coding
10	ENSORLT00000034909.1	8204443	rs_9808302	5.06079e-05	ENSORLG00000000812.2	8301190	8313307	+	5070	protein_coding	protein_coding
10	ENSORLT00000029983.1	8756571	rs_9828974	0.000837072	ENSORLG00000025486.1	8311404	8313115	-	273	protein_coding	protein_coding
10	ENSORLT00000001052.2	8127180	rs_9805080	0.000837072	ENSORLG00000000859.2	8324226	8333085	-	5109	protein_coding	protein_coding
10	ENSORLT00000001135.2	9476799	rs_9856818	0.00603057	ENSORLG00000000931.2	9697464	9699901	+	1045	protein_coding	protein_coding
10	ENSORLT00000001135.2	9793135	rs_9868474	0.000837072	ENSORLG00000000931.2	9697464	9699901	+	1045	protein_coding	protein_coding
10	ENSORLT00000043850.1	9665698	rs_9863485	0.00315141	ENSORLG00000022867.1	9697464	9706114	-	6924	protein_coding	protein_coding
10	ENSORLT00000043850.1	10197975	rs_9884636	0.00315141	ENSORLG00000022867.1	9697464	9706114	-	6924	protein_coding	protein_coding
10	ENSORLT00000001229.2	9213495	rs_9847044	0.00190526	ENSORLG00000000997.2	9707608	9722658	-	4623	protein_coding	protein_coding
10	ENSORLT00000001229.2	9323119	rs_9850457	0.00582561	ENSORLG00000000997.2	9707608	9722658	-	4623	protein_coding	protein_coding
10	ENSORLT00000001229.2	9409949	rs_9854030	0.00351597	ENSORLG00000000997.2	9707608	9722658	-	4623	protein_coding	protein_coding
10	ENSORLT00000001229.2	9721983	rs_9865527	0.00771205	ENSORLG00000000997.2	9707608	9722658	-	4623	protein_coding	protein_coding
10	ENSORLT00000001229.2	9986808	rs_9876048	0.00936054	ENSORLG00000000997.2	9707608	9722658	-	4623	protein_coding	protein_coding
10	ENSORLT00000001229.2	10044789	rs_9878497	0.00880023	ENSORLG00000000997.2	9707608	9722658	-	4623	protein_coding	protein_coding
10	ENSORLT00000001229.2	10160864	rs_9883077	0.00135742	ENSORLG00000000997.2	9707608	9722658	-	4623	protein_coding	protein_coding
10	ENSORLT00000001229.2	10176230	rs_9883653	0.000598967	ENSORLG00000000997.2	9707608	9722658	-	4623	protein_coding	protein_coding
10	ENSORLT00000001229.2	10189925	rs_9884265	0.00441549	ENSORLG00000000997.2	9707608	9722658	-	4623	protein_coding	protein_coding
10	ENSORLT00000040371.1	9361016	rs_9852210	0.00994768	ENSORLG00000026681.1	9724910	9727247	+	1599	protein_coding	protein_coding
10	ENSORLT00000040371.1	9409949	rs_9854030	0.00583177	ENSORLG00000026681.1	9724910	9727247	+	1599	protein_coding	protein_coding
10	ENSORLT00000040371.1	9428726	rs_9854935	0.00549814	ENSORLG00000026681.1	9724910	9727247	+	1599	protein_coding	protein_coding
10	ENSORLT00000040371.1	9832442	rs_9869914	0.000983294	ENSORLG00000026681.1	9724910	9727247	+	1599	protein_coding	protein_coding
10	ENSORLT00000040371.1	9858340	rs_9870927	0.00511867	ENSORLG00000026681.1	9724910	9727247	+	1599	protein_coding	protein_coding
10	ENSORLT00000040371.1	9979909	rs_9875444	0.00115703	ENSORLG00000026681.1	9724910	9727247	+	1599	protein_coding	protein_coding
10	ENSORLT00000040371.1	10022439	rs_9877700	0.00936054	ENSORLG00000026681.1	9724910	9727247	+	1599	protein_coding	protein_coding
10	ENSORLT00000040371.1	10178738	rs_9883736	0.00329148	ENSORLG00000026681.1	9724910	9727247	+	1599	protein_coding	protein_coding
10	ENSORLT00000040371.1	10225589	rs_9885701	0.00982673	ENSORLG00000026681.1	9724910	9727247	+	1599	protein_coding	protein_coding
10	ENSORLT00000001282.2	9597088	rs_9861325	0.00315141	ENSORLG00000001040.2	9754837	9756660	+	1824	protein_coding	protein_coding
10	ENSORLT00000001282.2	9665698	rs_9863485	0.000837072	ENSORLG00000001040.2	9754837	9756660	+	1824	protein_coding	protein_coding
10	ENSORLT00000001370.2	9339667	rs_9851117	0.00931675	ENSORLG00000001110.2	9795691	9807751	-	3370	protein_coding	protein_coding
10	ENSORLT00000001370.2	9340119	rs_9851162	0.00512778	ENSORLG00000001110.2	9795691	9807751	-	3370	protein_coding	protein_coding
10	ENSORLT00000001370.2	9340370	rs_9851197	0.00397521	ENSORLG00000001110.2	9795691	9807751	-	3370	protein_coding	protein_coding
10	ENSORLT00000001370.2	9340582	rs_9851229	0.00564765	ENSORLG00000001110.2	9795691	9807751	-	3370	protein_coding	protein_coding
10	ENSORLT00000001370.2	9374110	rs_9852768	0.00520295	ENSORLG00000001110.2	9795691	9807751	-	3370	protein_coding	protein_coding
10	ENSORLT00000001370.2	9410238	rs_9854082	0.00415908	ENSORLG00000001110.2	9795691	9807751	-	3370	protein_coding	protein_coding
10	ENSORLT00000001370.2	9428816	rs_9854944	0.00888603	ENSORLG00000001110.2	9795691	9807751	-	3370	protein_coding	protein_coding
10	ENSORLT00000001370.2	9608076	rs_9861824	0.00527893	ENSORLG00000001110.2	9795691	9807751	-	3370	protein_coding	protein_coding
10	ENSORLT00000001370.2	9655068	rs_9863117	0.00344843	ENSORLG00000001110.2	9795691	9807751	-	3370	protein_coding	protein_coding
10	ENSORLT00000001370.2	9743505	rs_9866595	0.00238735	ENSORLG00000001110.2	9795691	9807751	-	3370	protein_coding	protein_coding
10	ENSORLT00000001370.2	9834793	rs_9870076	0.000454506	ENSORLG00000001110.2	9795691	9807751	-	3370	protein_coding	protein_coding
10	ENSORLT00000001370.2	10107505	rs_9881020	0.00766313	ENSORLG00000001110.2	9795691	9807751	-	3370	protein_coding	protein_coding
10	ENSORLT00000001370.2	10121800	rs_9881631	0.000920653	ENSORLG00000001110.2	9795691	9807751	-	3370	protein_coding	protein_coding
10	ENSORLT00000001370.2	10248930	rs_9886558	0.00781487	ENSORLG00000001110.2	9795691	9807751	-	3370	protein_coding	protein_coding
10	ENSORLT00000001370.2	10306473	rs_9888492	0.00459088	ENSORLG00000001110.2	9795691	9807751	-	3370	protein_coding	protein_coding
10	ENSORLT00000001596.2	9665698	rs_9863485	1.37888e-09	ENSORLG00000001298.2	10077018	10089102	+	2664	protein_coding	protein_coding
10	ENSORLT00000028671.1	9649998	rs_9862950	0.00277114	ENSORLG00000030493.1	10127217	10162900	-	9146	protein_coding	protein_coding
10	ENSORLT00000028671.1	9729668	rs_9865905	0.00609011	ENSORLG00000030493.1	10127217	10162900	-	9146	protein_coding	protein_coding
10	ENSORLT00000028671.1	9738731	rs_9866346	0.00631629	ENSORLG00000030493.1	10127217	10162900	-	9146	protein_coding	protein_coding
10	ENSORLT00000028671.1	9781362	rs_9868077	0.00600247	ENSORLG00000030493.1	10127217	10162900	-	9146	protein_coding	protein_coding
10	ENSORLT00000028671.1	9826503	rs_9869697	0.00967742	ENSORLG00000030493.1	10127217	10162900	-	9146	protein_coding	protein_coding
10	ENSORLT00000028671.1	9889391	rs_9872012	0.0050146	ENSORLG00000030493.1	10127217	10162900	-	9146	protein_coding	protein_coding
10	ENSORLT00000028671.1	9976745	rs_9875276	0.00762353	ENSORLG00000030493.1	10127217	10162900	-	9146	protein_coding	protein_coding
10	ENSORLT00000028671.1	10081032	rs_9879872	0.00277114	ENSORLG00000030493.1	10127217	10162900	-	9146	protein_coding	protein_coding
10	ENSORLT00000028671.1	10088021	rs_9880127	0.00423663	ENSORLG00000030493.1	10127217	10162900	-	9146	protein_coding	protein_coding
10	ENSORLT00000028671.1	10199178	rs_9884682	0.00272782	ENSORLG00000030493.1	10127217	10162900	-	9146	protein_coding	protein_coding
10	ENSORLT00000028671.1	10251170	rs_9886638	0.00824673	ENSORLG00000030493.1	10127217	10162900	-	9146	protein_coding	protein_coding
10	ENSORLT00000028671.1	10257334	rs_9886875	0.00824673	ENSORLG00000030493.1	10127217	10162900	-	9146	protein_coding	protein_coding
10	ENSORLT00000028671.1	10281175	rs_9887586	0.00999412	ENSORLG00000030493.1	10127217	10162900	-	9146	protein_coding	protein_coding
10	ENSORLT00000028671.1	10285179	rs_9887755	0.00209258	ENSORLG00000030493.1	10127217	10162900	-	9146	protein_coding	protein_coding
10	ENSORLT00000028671.1	10286256	rs_9887791	0.00667841	ENSORLG00000030493.1	10127217	10162900	-	9146	protein_coding	protein_coding
10	ENSORLT00000028671.1	10314867	rs_9888805	0.00999412	ENSORLG00000030493.1	10127217	10162900	-	9146	protein_coding	protein_coding
10	ENSORLT00000028671.1	10322307	rs_9889097	0.00999412	ENSORLG00000030493.1	10127217	10162900	-	9146	protein_coding	protein_coding
10	ENSORLT00000028671.1	10333134	rs_9889564	0.00983924	ENSORLG00000030493.1	10127217	10162900	-	9146	protein_coding	protein_coding
10	ENSORLT00000028671.1	10347262	rs_9890178	0.0048785	ENSORLG00000030493.1	10127217	10162900	-	9146	protein_coding	protein_coding
10	ENSORLT00000028671.1	10354284	rs_9890495	0.00535154	ENSORLG00000030493.1	10127217	10162900	-	9146	protein_coding	protein_coding
10	ENSORLT00000028671.1	10354545	rs_9890547	0.00217403	ENSORLG00000030493.1	10127217	10162900	-	9146	protein_coding	protein_coding
10	ENSORLT00000028671.1	10412821	rs_9892934	0.00194139	ENSORLG00000030493.1	10127217	10162900	-	9146	protein_coding	protein_coding
10	ENSORLT00000028671.1	10422550	rs_9893333	0.00220616	ENSORLG00000030493.1	10127217	10162900	-	9146	protein_coding	protein_coding
10	ENSORLT00000028671.1	10443389	rs_9894061	0.00277114	ENSORLG00000030493.1	10127217	10162900	-	9146	protein_coding	protein_coding
10	ENSORLT00000028671.1	10458793	rs_9894549	0.00999412	ENSORLG00000030493.1	10127217	10162900	-	9146	protein_coding	protein_coding
10	ENSORLT00000028671.1	10472025	rs_9895129	0.00658201	ENSORLG00000030493.1	10127217	10162900	-	9146	protein_coding	protein_coding
10	ENSORLT00000028671.1	10561576	rs_9898481	0.00999412	ENSORLG00000030493.1	10127217	10162900	-	9146	protein_coding	protein_coding
10	ENSORLT00000028671.1	10578499	rs_9899081	0.00999412	ENSORLG00000030493.1	10127217	10162900	-	9146	protein_coding	protein_coding
10	ENSORLT00000028671.1	10582776	rs_9899601	0.00458547	ENSORLG00000030493.1	10127217	10162900	-	9146	protein_coding	protein_coding
10	ENSORLT00000028671.1	10627505	rs_9901203	0.0025775	ENSORLG00000030493.1	10127217	10162900	-	9146	protein_coding	protein_coding
10	ENSORLT00000028671.1	10627565	rs_9901213	0.00553417	ENSORLG00000030493.1	10127217	10162900	-	9146	protein_coding	protein_coding
10	ENSORLT00000001742.2	9802867	rs_9868844	0.00315141	ENSORLG00000001406.2	10197750	10202414	-	1698	protein_coding	protein_coding
10	ENSORLT00000044443.1	10092367	rs_9880312	0.000889679	ENSORLG00000028996.1	10574178	10579301	+	4292	protein_coding	protein_coding
10	ENSORLT00000044443.1	10098042	rs_9880558	0.000395954	ENSORLG00000028996.1	10574178	10579301	+	4292	protein_coding	protein_coding
10	ENSORLT00000044443.1	10122691	rs_9881672	0.00403518	ENSORLG00000028996.1	10574178	10579301	+	4292	protein_coding	protein_coding
10	ENSORLT00000044443.1	10133302	rs_9882078	0.00629448	ENSORLG00000028996.1	10574178	10579301	+	4292	protein_coding	protein_coding
10	ENSORLT00000044443.1	10160864	rs_9883077	0.000416504	ENSORLG00000028996.1	10574178	10579301	+	4292	protein_coding	protein_coding
10	ENSORLT00000044443.1	10177995	rs_9883711	0.00889806	ENSORLG00000028996.1	10574178	10579301	+	4292	protein_coding	protein_coding
10	ENSORLT00000044443.1	10180298	rs_9883801	0.00589105	ENSORLG00000028996.1	10574178	10579301	+	4292	protein_coding	protein_coding
10	ENSORLT00000044443.1	10185155	rs_9884072	0.00601062	ENSORLG00000028996.1	10574178	10579301	+	4292	protein_coding	protein_coding
10	ENSORLT00000044443.1	10196082	rs_9884572	0.00764822	ENSORLG00000028996.1	10574178	10579301	+	4292	protein_coding	protein_coding
10	ENSORLT00000044443.1	10207613	rs_9885010	0.0034666	ENSORLG00000028996.1	10574178	10579301	+	4292	protein_coding	protein_coding
10	ENSORLT00000044443.1	10231536	rs_9885902	0.00321931	ENSORLG00000028996.1	10574178	10579301	+	4292	protein_coding	protein_coding
10	ENSORLT00000044443.1	10262053	rs_9887047	0.00481775	ENSORLG00000028996.1	10574178	10579301	+	4292	protein_coding	protein_coding
10	ENSORLT00000044443.1	10283487	rs_9887682	0.00822004	ENSORLG00000028996.1	10574178	10579301	+	4292	protein_coding	protein_coding
10	ENSORLT00000044443.1	10285110	rs_9887747	0.00144501	ENSORLG00000028996.1	10574178	10579301	+	4292	protein_coding	protein_coding
10	ENSORLT00000044443.1	10352103	rs_9890336	0.00495386	ENSORLG00000028996.1	10574178	10579301	+	4292	protein_coding	protein_coding
10	ENSORLT00000044443.1	10377842	rs_9891433	0.00226878	ENSORLG00000028996.1	10574178	10579301	+	4292	protein_coding	protein_coding
10	ENSORLT00000044443.1	10387994	rs_9892005	0.00417001	ENSORLG00000028996.1	10574178	10579301	+	4292	protein_coding	protein_coding
10	ENSORLT00000044443.1	10471316	rs_9895086	0.0023379	ENSORLG00000028996.1	10574178	10579301	+	4292	protein_coding	protein_coding
10	ENSORLT00000044443.1	10561216	rs_9898466	0.00163839	ENSORLG00000028996.1	10574178	10579301	+	4292	protein_coding	protein_coding
10	ENSORLT00000044443.1	10565584	rs_9898640	0.00776175	ENSORLG00000028996.1	10574178	10579301	+	4292	protein_coding	protein_coding
10	ENSORLT00000044443.1	10571742	rs_9898868	0.000978348	ENSORLG00000028996.1	10574178	10579301	+	4292	protein_coding	protein_coding
10	ENSORLT00000044443.1	10572401	rs_9898891	0.00505419	ENSORLG00000028996.1	10574178	10579301	+	4292	protein_coding	protein_coding
10	ENSORLT00000044443.1	10580564	rs_9899268	0.00369851	ENSORLG00000028996.1	10574178	10579301	+	4292	protein_coding	protein_coding
10	ENSORLT00000044443.1	10627348	rs_9901184	0.00307094	ENSORLG00000028996.1	10574178	10579301	+	4292	protein_coding	protein_coding
10	ENSORLT00000044443.1	10627463	rs_9901196	0.00508281	ENSORLG00000028996.1	10574178	10579301	+	4292	protein_coding	protein_coding
10	ENSORLT00000044443.1	10660402	rs_9902351	0.00822004	ENSORLG00000028996.1	10574178	10579301	+	4292	protein_coding	protein_coding
10	ENSORLT00000044443.1	10755877	rs_9906112	0.00314313	ENSORLG00000028996.1	10574178	10579301	+	4292	protein_coding	protein_coding
10	ENSORLT00000044443.1	10821858	rs_9908624	0.00822004	ENSORLG00000028996.1	10574178	10579301	+	4292	protein_coding	protein_coding
10	ENSORLT00000044443.1	10869045	rs_9909886	0.00502452	ENSORLG00000028996.1	10574178	10579301	+	4292	protein_coding	protein_coding
10	ENSORLT00000044443.1	10894082	rs_9910532	0.00187825	ENSORLG00000028996.1	10574178	10579301	+	4292	protein_coding	protein_coding
10	ENSORLT00000044443.1	11018259	rs_9914785	0.00606423	ENSORLG00000028996.1	10574178	10579301	+	4292	protein_coding	protein_coding
10	ENSORLT00000044443.1	11058128	rs_9916413	0.00393741	ENSORLG00000028996.1	10574178	10579301	+	4292	protein_coding	protein_coding
10	ENSORLT00000044443.1	11069502	rs_9916954	0.00933293	ENSORLG00000028996.1	10574178	10579301	+	4292	protein_coding	protein_coding
10	ENSORLT00000002015.2	10189925	rs_9884265	0.000836851	ENSORLG00000001623.2	10646678	10667051	+	3659	protein_coding	protein_coding
10	ENSORLT00000036907.1	10774919	rs_9906957	0.000211975	ENSORLG00000001623.2	10646678	10673573	+	8236	protein_coding	protein_coding
10	ENSORLT00000036907.1	10953621	rs_9912512	1.37888e-09	ENSORLG00000001623.2	10646678	10673573	+	8236	protein_coding	protein_coding
10	ENSORLT00000036907.1	10984857	rs_9913490	5.06079e-05	ENSORLG00000001623.2	10646678	10673573	+	8236	protein_coding	protein_coding
10	ENSORLT00000002059.2	10728287	rs_9904977	2.3147e-06	ENSORLG00000001659.2	10974062	10975279	+	1218	protein_coding	protein_coding
10	ENSORLT00000030292.1	10944155	rs_9912204	0.00315141	ENSORLG00000001679.2	10978686	10993135	-	2224	protein_coding	protein_coding
10	ENSORLT00000030292.1	11029604	rs_9915175	2.3147e-06	ENSORLG00000001679.2	10978686	10993135	-	2224	protein_coding	protein_coding
10	ENSORLT00000028598.1	10584732	rs_9899719	0.00154036	ENSORLG00000029176.1	11084206	11111239	+	2439	protein_coding	protein_coding
10	ENSORLT00000028598.1	10595408	rs_9900071	0.00702336	ENSORLG00000029176.1	11084206	11111239	+	2439	protein_coding	protein_coding
10	ENSORLT00000028598.1	10598174	rs_9900183	0.00471227	ENSORLG00000029176.1	11084206	11111239	+	2439	protein_coding	protein_coding
10	ENSORLT00000028598.1	10601704	rs_9900316	0.00268723	ENSORLG00000029176.1	11084206	11111239	+	2439	protein_coding	protein_coding
10	ENSORLT00000028598.1	10616460	rs_9900841	0.00268723	ENSORLG00000029176.1	11084206	11111239	+	2439	protein_coding	protein_coding
10	ENSORLT00000028598.1	10624106	rs_9901094	0.00650275	ENSORLG00000029176.1	11084206	11111239	+	2439	protein_coding	protein_coding
10	ENSORLT00000028598.1	10633610	rs_9901395	0.00581097	ENSORLG00000029176.1	11084206	11111239	+	2439	protein_coding	protein_coding
10	ENSORLT00000028598.1	10635261	rs_9901421	0.00702336	ENSORLG00000029176.1	11084206	11111239	+	2439	protein_coding	protein_coding
10	ENSORLT00000028598.1	10646764	rs_9901798	0.00702336	ENSORLG00000029176.1	11084206	11111239	+	2439	protein_coding	protein_coding
10	ENSORLT00000028598.1	10655148	rs_9902160	0.00702336	ENSORLG00000029176.1	11084206	11111239	+	2439	protein_coding	protein_coding
10	ENSORLT00000028598.1	10663570	rs_9902451	0.0036806	ENSORLG00000029176.1	11084206	11111239	+	2439	protein_coding	protein_coding
10	ENSORLT00000028598.1	10686888	rs_9903337	0.00702336	ENSORLG00000029176.1	11084206	11111239	+	2439	protein_coding	protein_coding
10	ENSORLT00000028598.1	10694746	rs_9903637	0.00269813	ENSORLG00000029176.1	11084206	11111239	+	2439	protein_coding	protein_coding
10	ENSORLT00000028598.1	10698176	rs_9903803	0.00702336	ENSORLG00000029176.1	11084206	11111239	+	2439	protein_coding	protein_coding
10	ENSORLT00000028598.1	10702097	rs_9903949	0.00702336	ENSORLG00000029176.1	11084206	11111239	+	2439	protein_coding	protein_coding
10	ENSORLT00000028598.1	10708138	rs_9904205	0.00702336	ENSORLG00000029176.1	11084206	11111239	+	2439	protein_coding	protein_coding
10	ENSORLT00000028598.1	10715411	rs_9904484	0.00702336	ENSORLG00000029176.1	11084206	11111239	+	2439	protein_coding	protein_coding
10	ENSORLT00000028598.1	10722177	rs_9904734	0.00702336	ENSORLG00000029176.1	11084206	11111239	+	2439	protein_coding	protein_coding
10	ENSORLT00000028598.1	10728491	rs_9904992	0.000487238	ENSORLG00000029176.1	11084206	11111239	+	2439	protein_coding	protein_coding
10	ENSORLT00000028598.1	10734634	rs_9905213	0.00185603	ENSORLG00000029176.1	11084206	11111239	+	2439	protein_coding	protein_coding
10	ENSORLT00000028598.1	10760925	rs_9906295	0.00990081	ENSORLG00000029176.1	11084206	11111239	+	2439	protein_coding	protein_coding
10	ENSORLT00000028598.1	10762815	rs_9906410	0.00220995	ENSORLG00000029176.1	11084206	11111239	+	2439	protein_coding	protein_coding
10	ENSORLT00000028598.1	10792012	rs_9907677	0.00293816	ENSORLG00000029176.1	11084206	11111239	+	2439	protein_coding	protein_coding
10	ENSORLT00000028598.1	10814160	rs_9908302	0.00953995	ENSORLG00000029176.1	11084206	11111239	+	2439	protein_coding	protein_coding
10	ENSORLT00000028598.1	10838582	rs_9909091	0.00702336	ENSORLG00000029176.1	11084206	11111239	+	2439	protein_coding	protein_coding
10	ENSORLT00000028598.1	10848418	rs_9909346	0.00801617	ENSORLG00000029176.1	11084206	11111239	+	2439	protein_coding	protein_coding
10	ENSORLT00000028598.1	10857736	rs_9909570	0.000240946	ENSORLG00000029176.1	11084206	11111239	+	2439	protein_coding	protein_coding
10	ENSORLT00000028598.1	10885182	rs_9910285	0.00702336	ENSORLG00000029176.1	11084206	11111239	+	2439	protein_coding	protein_coding
10	ENSORLT00000028598.1	10906933	rs_9910889	0.00175885	ENSORLG00000029176.1	11084206	11111239	+	2439	protein_coding	protein_coding
10	ENSORLT00000028598.1	10926202	rs_9911477	0.00122947	ENSORLG00000029176.1	11084206	11111239	+	2439	protein_coding	protein_coding
[truncated: 26,031 more rows]
